# Supplementary material for: Effect of enhanced early life nutrition on the molecular regulation of anterior pituitary function in Holstein Friesian bull calves
Source: Sci Rep. 2025 Jul 1;15:20897. doi: 10.1038/s41598-025-04176-0 (PMC12214817; doi:10.1038/s41598-025-04176-0)
Supplement: Supplementary file 1 — Supplementary Information. [file 41598_2025_4176_MOESM1_ESM.xlsx]

## Sheet: Supplementary Table S1
Supplementary Table S1. Mrna target genes of miRNA differentially expressed in anterior pitutiary tissue between bull calves fed either a high or moderate plane of nutrition up to 12 weeks of age
Differentially expressed miRNA	Gene name
bta-miR-205	CHN1
bta-miR-205	RNF146
bta-miR-205	TIFA
bta-miR-205	BICC1
bta-miR-205	IL6ST
bta-miR-205	LRRK2
bta-miR-205	TNFAIP8
bta-miR-205	ABHD10
bta-miR-205	ERBB4
bta-miR-205	MORN4
bta-miR-205	SRSF10
bta-miR-205	GRAMD1C
bta-miR-205	NEU1
bta-miR-205	GPR111
bta-miR-205	LRP1
bta-miR-205	GPR146
bta-miR-205	CENPE
bta-miR-205	ARHGAP17
bta-miR-205	SLC35A1
bta-miR-205	CFL2
bta-miR-205	ALDOB
bta-miR-205	SSBP3
bta-miR-205	ADAMTS9
bta-miR-205	ABI2
bta-miR-205	ONECUT1
bta-miR-205	ZEB2
bta-miR-205	CLTC
bta-miR-205	LENG9
bta-miR-205	NDUFA4
bta-miR-205	HS3ST1
bta-miR-205	CLDN11
bta-miR-205	CTPS2
bta-miR-205	CALCOCO1
bta-miR-205	ZNF536
bta-miR-205	GXYLT1
bta-miR-205	TESK2
bta-miR-205	BTBD3
bta-miR-205	PHB
bta-miR-205	SEPT4
bta-miR-205	DST
bta-miR-205	ENPEP
bta-miR-205	RAP2B
bta-miR-205	FAM136A
bta-miR-205	SLC35B3
bta-miR-205	FOXF1
bta-miR-205	CALU
bta-miR-205	TIMM17A
bta-miR-205	SGMS1
bta-miR-205	MARCKS
bta-miR-205	TAOK1
bta-miR-205	WWC1
bta-miR-205	PDE3B
bta-miR-205	MGRN1
bta-miR-205	ESRRG
bta-miR-205	DDX5
bta-miR-205	TMEM255A
bta-miR-205	SH3BGRL3
bta-miR-205	PTPRM
bta-miR-205	PICALM
bta-miR-205	RBMX
bta-miR-205	ITIH5
bta-miR-205	TGFA
bta-miR-205	PDE3A
bta-miR-205	NOTCH2
bta-miR-205	HELLS
bta-miR-205	CDK14
bta-miR-205	AAK1
bta-miR-205	SH3GL3
bta-miR-205	B4GALT6
bta-miR-205	ZBTB38
bta-miR-205	CCNJ
bta-miR-205	MICU3
bta-miR-205	EFCAB4A
bta-miR-205	PLD1
bta-miR-205	PHC2
bta-miR-205	RND3
bta-miR-205	SATB2
bta-miR-205	TUBB6
bta-miR-205	AL031666.2
bta-miR-205	NKD1
bta-miR-205	FGFRL1
bta-miR-205	NTNG1
bta-miR-205	C3orf80
bta-miR-205	EPB41L4B
bta-miR-205	QKI
bta-miR-205	NSF
bta-miR-205	FAM126A
bta-miR-205	ABHD17B
bta-miR-205	GEMIN6
bta-miR-205	PPP1R15B
bta-miR-205	NCEH1
bta-miR-205	TNR
bta-miR-205	RBM47
bta-miR-205	TSHZ3
bta-miR-205	TRAK2
bta-miR-205	LIMS2
bta-miR-205	TBX18
bta-miR-205	TNFSF15
bta-miR-205	MSI2
bta-miR-205	EZR
bta-miR-205	IPPK
bta-miR-205	GPX3
bta-miR-205	PHF16
bta-miR-205	VEGFA
bta-miR-205	C11orf57
bta-miR-205	MAGI2
bta-miR-205	RBMS1
bta-miR-205	PLCB1
bta-miR-205	PCDH20
bta-miR-205	INPPL1
bta-miR-205	CREBRF
bta-miR-205	PSTK
bta-miR-205	NECAP1
bta-miR-205	FRK
bta-miR-205	EVX1
bta-miR-205	GDPD1
bta-miR-205	SBF2
bta-miR-205	SS18
bta-miR-205	C16orf52
bta-miR-205	ELK3
bta-miR-205	ZNF518B
bta-miR-205	SIAH1
bta-miR-205	PCNX
bta-miR-205	CENPF
bta-miR-205	SCD5
bta-miR-205	EPB41
bta-miR-205	UBE2N
bta-miR-205	RBM8A
bta-miR-205	EAF1
bta-miR-205	NAA25
bta-miR-205	NKX2-3
bta-miR-205	NACC2
bta-miR-205	CLDN8
bta-miR-205	MMD
bta-miR-205	TP53BP2
bta-miR-205	LMNB1
bta-miR-205	SELT
bta-miR-205	SEPT11
bta-miR-205	PRKCE
bta-miR-205	DUSP7
bta-miR-205	TTLL7
bta-miR-205	FAM175B
bta-miR-205	OSER1
bta-miR-205	ENC1
bta-miR-205	ENPP4
bta-miR-205	COQ10B
bta-miR-205	CDH7
bta-miR-205	TMEM236
bta-miR-205	RTN3
bta-miR-205	FAM120A
bta-miR-205	TMEM236
bta-miR-205	ERBB3
bta-miR-205	SORBS1
bta-miR-205	RASSF2
bta-miR-205	PI16
bta-miR-205	LSAMP
bta-miR-205	SLC19A2
bta-miR-205	B4GALT4
bta-miR-205	GPR135
bta-miR-205	FBXO24
bta-miR-205	GPATCH2L
bta-miR-205	FBXO38
bta-miR-205	KLF12
bta-miR-205	ERRFI1
bta-miR-205	ZEB1
bta-miR-205	E2F1
bta-miR-205	TM2D3
bta-miR-205	MTFR1L
bta-miR-205	INHBA
bta-miR-205	COL16A1
bta-miR-205	LAMC1
bta-miR-205	TM9SF3
bta-miR-205	PDS5A
bta-miR-205	CDC20B
bta-miR-205	PLAT
bta-miR-205	CDK19
bta-miR-205	SLC4A4
bta-miR-205	CALCRL
bta-miR-205	RUNX2
bta-miR-205	GPR180
bta-miR-205	NRCAM
bta-miR-205	ARHGAP19-SLIT1
bta-miR-205	NFIB
bta-miR-205	YES1
bta-miR-205	PNN
bta-miR-205	CASD1
bta-miR-205	CCDC93
bta-miR-205	LPCAT1
bta-miR-205	CDH19
bta-miR-205	PPP1R8
bta-miR-205	DLG2
bta-miR-205	UBE2G1
bta-miR-205	ZFP62
bta-miR-205	MLLT4
bta-miR-205	P2RY1
bta-miR-205	NSFL1C
bta-miR-205	MID1IP1
bta-miR-205	FAM179A
bta-miR-205	HCN1
bta-miR-205	USP7
bta-miR-205	RORA
bta-miR-205	PPP1R3A
bta-miR-205	GLIS3
bta-miR-205	B3GNT5
bta-miR-205	TTI1
bta-miR-205	MAGI1
bta-miR-205	PAX9
bta-miR-205	OAF
bta-miR-205	CPEB2
bta-miR-205	LCOR
bta-miR-205	AMOT
bta-miR-205	HERC3
bta-miR-205	ANGPT2
bta-miR-205	RAB9B
bta-miR-205	PFDN1
bta-miR-205	ARFGEF1
bta-miR-205	IRF1
bta-miR-205	DNAJC8
bta-miR-205	CDH11
bta-miR-205	FGF14
bta-miR-205	ARMC8
bta-miR-205	PARD6B
bta-miR-205	ZCCHC14
bta-miR-205	DSC3
bta-miR-205	EREG
bta-miR-205	CXorf21
bta-miR-205	METTL21B
bta-miR-205	NHP2
bta-miR-205	C17orf97
bta-miR-205	OCIAD1
bta-miR-205	PSME3
bta-miR-205	IVNS1ABP
bta-miR-205	EPS8
bta-miR-205	KAZN
bta-miR-205	SOGA3
bta-miR-205	PTK7
bta-miR-205	TET1
bta-miR-205	IRF2BPL
bta-miR-205	ANKRD53
bta-miR-205	DAB2
bta-miR-205	SNX24
bta-miR-205	LBH
bta-miR-205	MICAL2
bta-miR-205	FNBP1L
bta-miR-205	TXNRD1
bta-miR-205	EVA1C
bta-miR-205	GDPD5
bta-miR-205	LHFPL2
bta-miR-205	PLCXD3
bta-miR-205	TCEA2
bta-miR-205	PRPF38B
bta-miR-205	GPR61
bta-miR-205	PGAP3
bta-miR-205	SMAD1
bta-miR-205	SERTAD2
bta-miR-205	PROX1
bta-miR-205	HNRNPH3
bta-miR-205	CMTM4
bta-miR-205	MED1
bta-miR-205	LYPD6
bta-miR-205	RAB14
bta-miR-205	BAMBI
bta-miR-205	USP38
bta-miR-205	SNX27
bta-miR-205	NUTF2
bta-miR-205	EVA1A
bta-miR-205	XPR1
bta-miR-205	GALNT3
bta-miR-205	DOK4
bta-miR-205	REEP5
bta-miR-205	VTI1B
bta-miR-205	YAP1
bta-miR-205	WWC3
bta-miR-205	GMFB
bta-miR-205	C20orf194
bta-miR-205	SYNJ2BP
bta-miR-205	MPPED1
bta-miR-205	ACSL1
bta-miR-205	SULF1
bta-miR-205	MTRF1L
bta-miR-205	COX4I1
bta-miR-205	RBFOX3
bta-miR-205	ERCC6L2
bta-miR-205	TRPS1
bta-miR-205	KCNB1
bta-miR-205	PHF17
bta-miR-205	PTEN
bta-miR-205	AEBP2
bta-miR-205	KLF7
bta-miR-205	AP1AR
bta-miR-205	FSD1L
bta-miR-205	CDC27
bta-miR-205	COMMD10
bta-miR-205	SLC16A2
bta-miR-205	BCL6
bta-miR-205	HOXC12
bta-miR-205	TMEM260
bta-miR-205	DOCK11
bta-miR-205	RBPMS2
bta-miR-205	TSC22D1
bta-miR-205	EPS15
bta-miR-205	PMEPA1
bta-miR-205	PIAS2
bta-miR-205	JAKMIP3
bta-miR-205	RAN
bta-miR-205	RNF207
bta-miR-205	DGCR2
bta-miR-205	NDNF
bta-miR-205	TEAD1
bta-miR-205	ZNF800
bta-miR-205	DNAJA1
bta-miR-205	ANKRD50
bta-miR-205	SLC26A2
bta-miR-205	UBFD1
bta-miR-205	AP1G1
bta-miR-205	MKRN2
bta-miR-205	MAPK3
bta-miR-205	IKZF4
bta-miR-205	FUT8
bta-miR-205	NUDT18
bta-miR-205	ROCK2
bta-miR-205	TAPT1
bta-miR-205	ERP29
bta-miR-205	RAB11FIP2
bta-miR-205	PSMB5
bta-miR-205	EIF4E
bta-miR-205	STRBP
bta-miR-205	LRCH3
bta-miR-205	FAM168A
bta-miR-205	DSC1
bta-miR-205	MGAT4A
bta-miR-205	NFAT5
bta-miR-205	MIER3
bta-miR-205	SAE1
bta-miR-205	ETF1
bta-miR-205	B4GALT5
bta-miR-205	FAM104A
bta-miR-205	ZDHHC9
bta-miR-205	KLHL15
bta-miR-205	ELF1
bta-miR-205	PPP3R1
bta-miR-205	HSPA13
bta-miR-205	VPS52
bta-miR-205	SP4
bta-miR-205	KLF3
bta-miR-205	MRPS18A
bta-miR-205	CRMP1
bta-miR-205	SLC16A13
bta-miR-205	ELAVL4
bta-miR-205	IL6R
bta-miR-205	PTPRG
bta-miR-205	MAP3K9
bta-miR-205	WWC2
bta-miR-205	AC012215.1
bta-miR-205	FAM84B
bta-miR-205	MED13L
bta-miR-205	LUC7L3
bta-miR-205	ATP7A
bta-miR-205	ETNK1
bta-miR-205	CBX1
bta-miR-205	DDI2
bta-miR-205	MAGI3
bta-miR-205	CSNK1A1
bta-miR-205	SALL4
bta-miR-205	DDX11
bta-miR-205	GTDC1
bta-miR-205	SPOPL
bta-miR-205	ACTB
bta-miR-205	MTMR4
bta-miR-205	ZDHHC3
bta-miR-205	TFE3
bta-miR-205	HIF1AN
bta-miR-205	RUNX1
bta-miR-205	SCMH1
bta-miR-205	UBE2E3
bta-miR-205	ELMSAN1
bta-miR-205	EPB41L1
bta-miR-205	CENPO
bta-miR-205	MTF1
bta-miR-205	DNM3
bta-miR-205	AGPAT6
bta-miR-205	TNPO1
bta-miR-205	LIN9
bta-miR-205	TBCEL
bta-miR-205	BEND4
bta-miR-205	DDX6
bta-miR-205	SP6
bta-miR-205	LDLRAD3
bta-miR-205	UBR1
bta-miR-205	MGA
bta-miR-205	ATP8A2
bta-miR-205	NHS
bta-miR-205	CCDC176
bta-miR-205	CSPP1
bta-miR-205	TPP2
bta-miR-205	KIF1C
bta-miR-205	SOX7
bta-miR-205	POU2F1
bta-miR-205	PDE7A
bta-miR-205	NOP9
bta-miR-205	XIRP2
bta-miR-205	ITGA5
bta-miR-205	CUX2
bta-miR-205	NAA10
bta-miR-205	FBXL3
bta-miR-205	PAQR5
bta-miR-205	SLC24A2
bta-miR-205	ZNF148
bta-miR-205	KLHL31
bta-miR-205	FOXP2
bta-miR-205	KIF1B
bta-miR-205	WNK2
bta-miR-205	HMX3
bta-miR-205	KPNA1
bta-miR-205	RALGAPB
bta-miR-205	NPEPPS
bta-miR-205	HDX
bta-miR-205	SPG11
bta-miR-205	KSR1
bta-miR-205	LANCL3
bta-miR-205	ARRB2
bta-miR-205	ENDOD1
bta-miR-205	GBA
bta-miR-205	RBM12
bta-miR-205	HNRNPK
bta-miR-205	HMGB1
bta-miR-205	SLC5A3
bta-miR-205	PTPRJ
bta-miR-205	IPO7
bta-miR-205	FAM155B
bta-miR-205	ALX4
bta-miR-205	LRP4
bta-miR-205	CDC42BPB
bta-miR-205	CLCN6
bta-miR-205	LPAR1
bta-miR-205	SNN
bta-miR-205	SUGT1
bta-miR-205	HOXD13
bta-miR-205	SEH1L
bta-miR-205	KRBA2
bta-miR-205	TBX3
bta-miR-205	HIPK3
bta-miR-205	NFIA
bta-miR-205	MXD1
bta-miR-205	DMXL1
bta-miR-205	CTNNA1
bta-miR-205	NSUN5
bta-miR-205	UNC5D
bta-miR-205	INSR
bta-miR-205	PREPL
bta-miR-205	CAND1
bta-miR-205	MBNL3
bta-miR-205	LRP6
bta-miR-205	RPS6KA3
bta-miR-205	TNRC6C
bta-miR-205	DGKI
bta-miR-205	H2AFJ
bta-miR-205	PRDM16
bta-miR-205	GTF3C2
bta-miR-205	XRRA1
bta-miR-205	BCAS3
bta-miR-205	WAC
bta-miR-205	RNF213
bta-miR-205	PTPRD
bta-miR-205	PSD3
bta-miR-205	SEMA4C
bta-miR-205	ZNF609
bta-miR-205	XYLT1
bta-miR-205	DOCK3
bta-miR-205	DDR1
bta-miR-205	SEPT3
bta-miR-205	TIAL1
bta-miR-205	SYPL2
bta-miR-205	NAA35
bta-miR-205	PRKCA
bta-miR-205	RP11-156E8.1
bta-miR-205	ITGB3BP
bta-miR-205	GRB10
bta-miR-205	WDTC1
bta-miR-205	AFF3
bta-miR-205	PTCHD1
bta-miR-205	TNRC6B
bta-miR-205	GJC1
bta-miR-205	HOXD9
bta-miR-205	TOR1AIP2
bta-miR-205	TOB2
bta-miR-205	ZSWIM4
bta-miR-205	SPRY1
bta-miR-205	NEK6
bta-miR-205	MECP2
bta-miR-205	CEP128
bta-miR-205	CNP
bta-miR-205	NUP35
bta-miR-205	UBQLN2
bta-miR-205	NR3C2
bta-miR-205	CSF1
bta-miR-205	NFIX
bta-miR-205	TRAM2
bta-miR-205	TNS1
bta-miR-205	CCDC43
bta-miR-205	STRN
bta-miR-205	FAM208A
bta-miR-205	PFKFB3
bta-miR-205	XIRP1
bta-miR-205	LPHN3
bta-miR-205	MPRIP
bta-miR-205	ANK2
bta-miR-205	NR6A1
bta-miR-205	PAFAH1B1
bta-miR-205	ARID1A
bta-miR-205	IFRG15
bta-miR-205	SREK1
bta-miR-205	CTH
bta-miR-205	KAT7
bta-miR-205	PPM1H
bta-miR-205	SIK2
bta-miR-205	NUFIP2
bta-miR-205	RNF19B
bta-miR-205	CSNK2A1
bta-miR-205	KHNYN
bta-miR-205	TFDP2
bta-miR-205	PAPD5
bta-miR-205	GGCX
bta-miR-205	KCNMB4
bta-miR-205	CADM1
bta-miR-205	SLC8A1
bta-miR-205	TACO1
bta-miR-205	TM9SF2
bta-miR-205	PSMA4
bta-miR-205	SIPA1L1
bta-miR-205	CCDC85C
bta-miR-205	S1PR1
bta-miR-205	ZBTB20
bta-miR-205	MELK
bta-miR-205	C15orf61
bta-miR-205	EXT1
bta-miR-205	DGCR14
bta-miR-205	IL1RAPL1
bta-miR-205	VASN
bta-miR-205	ZNF652
bta-miR-205	THAP8
bta-miR-205	CARTPT
bta-miR-205	PCSK1
bta-miR-205	SERPINA1
bta-miR-451	OSR1
bta-miR-451	PMM2
bta-miR-451	PSMB8
bta-miR-451	AEBP2
bta-miR-451	C11orf30
bta-miR-451	TBX1
bta-miR-451	S1PR2
bta-miR-451	ATF2
bta-miR-451	VAPA
bta-miR-451	CDKN2D
bta-miR-451	YWHAZ
bta-miR-451	GAS2L3
bta-miR-451	MEF2D
bta-miR-451	SAMD4B
bta-miR-451	TTN
bta-miR-451	TSC1
bta-miR-451	FIGN
bta-miR-451	FBXO33
bta-miR-451	PRICKLE2
bta-miR-451	CAB39
bta-miR-451	PRR12
bta-miR-451	SZRD1
bta-miR-451	GATAD2B
bta-miR-451	TOMM22
bta-miR-451	GJC1
bta-miR-451	PSMD11
bta-miR-451	VPS18
bta-miR-144	UBE2D1
bta-miR-144	IGIP
bta-miR-144	NFE2L2
bta-miR-144	UCHL3
bta-miR-144	FST
bta-miR-144	TMEM165
bta-miR-144	ATP5G2
bta-miR-144	GABRA1
bta-miR-144	THAP1
bta-miR-144	NUP37
bta-miR-144	FAM150B
bta-miR-144	C19orf73
bta-miR-144	COX7C
bta-miR-144	ARID2
bta-miR-144	MYEF2
bta-miR-144	ROCK1
bta-miR-144	PNRC1
bta-miR-144	PFDN6
bta-miR-144	LCOR
bta-miR-144	EIF4G2
bta-miR-144	DCTN2
bta-miR-144	RNF125
bta-miR-144	MSX1
bta-miR-144	SMOC1
bta-miR-144	CBLL1
bta-miR-144	BBC3
bta-miR-144	RARB
bta-miR-144	RNF219
bta-miR-144	TMEM257
bta-miR-144	RAB30
bta-miR-144	CCNE2
bta-miR-144	MEIS2
bta-miR-144	NUP62CL
bta-miR-144	UBE2G1
bta-miR-144	PMAIP1
bta-miR-144	HAT1
bta-miR-144	H2AFV
bta-miR-144	MEF2A
bta-miR-144	CCNT2
bta-miR-144	FAM60A
bta-miR-144	ARPP21
bta-miR-144	PCDH18
bta-miR-144	PCGF5
bta-miR-144	NGFRAP1
bta-miR-144	ISCA1
bta-miR-144	ZFAND4
bta-miR-144	UBE2V1
bta-miR-144	ZNF146
bta-miR-144	GBE1
bta-miR-144	PPTC7
bta-miR-144	RGMA
bta-miR-144	TFAP4
bta-miR-144	PGGT1B
bta-miR-144	GRM5
bta-miR-144	ZNF367
bta-miR-144	USP42
bta-miR-144	CYTH3
bta-miR-144	SMAD1
bta-miR-144	MBNL1
bta-miR-144	LUZP6
bta-miR-144	SAMD12
bta-miR-144	CUL3
bta-miR-144	GDF10
bta-miR-144	PPP1CC
bta-miR-144	SORCS3
bta-miR-144	ZC2HC1A
bta-miR-144	TFRC
bta-miR-144	LRRTM2
bta-miR-144	UBE2D2
bta-miR-144	KCNMB2
bta-miR-144	YWHAG
bta-miR-144	NR2F2
bta-miR-144	MTFR1L
bta-miR-144	HERPUD1
bta-miR-144	EFNA2
bta-miR-144	PANK1
bta-miR-144	EPB41L4A
bta-miR-144	SYNCRIP
bta-miR-144	NDFIP1
bta-miR-144	CXorf23
bta-miR-144	RSPO3
bta-miR-144	FUBP3
bta-miR-144	HS2ST1
bta-miR-144	BAZ2B
bta-miR-144	MYCL
bta-miR-144	ZFP36L2
bta-miR-144	CEP55
bta-miR-144	PTBP1
bta-miR-144	ZBTB18
bta-miR-144	CLK4
bta-miR-144	CELF2
bta-miR-144	PURA
bta-miR-144	PTP4A1
bta-miR-144	CCDC85A
bta-miR-144	ALDH1A3
bta-miR-144	GLCCI1
bta-miR-144	RIN2
bta-miR-144	APPBP2
bta-miR-144	EPB41L2
bta-miR-144	NLN
bta-miR-144	MAML3
bta-miR-144	SELT
bta-miR-144	FGF7
bta-miR-144	KPNA1
bta-miR-144	LIMCH1
bta-miR-144	PIM1
bta-miR-144	MAP3K8
bta-miR-144	PTPRZ1
bta-miR-144	STRN3
bta-miR-144	MEIS1
bta-miR-144	SREK1
bta-miR-144	AXIN2
bta-miR-144	ACBD3
bta-miR-144	CFL2
bta-miR-144	PKIA
bta-miR-144	ATP1B1
bta-miR-144	CAPZA1
bta-miR-144	LYSMD3
bta-miR-144	USP6
bta-miR-144	ZC3H12C
bta-miR-144	TCFL5
bta-miR-144	FAM76B
bta-miR-144	RGS17
bta-miR-144	CASK
bta-miR-144	DAZAP2
bta-miR-144	NUDT11
bta-miR-144	FKBP7
bta-miR-144	SLC20A2
bta-miR-144	ACBD5
bta-miR-144	KMT2E
bta-miR-144	TMEM189-UBE2V1
bta-miR-144	VPS4B
bta-miR-144	STIL
bta-miR-144	ELP4
bta-miR-144	TMEM189
bta-miR-144	HMGN2
bta-miR-144	MAFK
bta-miR-144	PRRX1
bta-miR-144	SUCLA2
bta-miR-144	SRSF10
bta-miR-144	SEPHS1
bta-miR-144	GSPT1
bta-miR-144	MAP7D1
bta-miR-144	UHRF1BP1L
bta-miR-144	AHDC1
bta-miR-144	ETS1
bta-miR-144	MTPN
bta-miR-144	STMN1
bta-miR-144	BRPF1
bta-miR-144	FAM193B
bta-miR-144	RHPN2
bta-miR-144	ZEB1
bta-miR-144	USP54
bta-miR-144	LHX2
bta-miR-144	CDH2
bta-miR-144	BHLHE41
bta-miR-144	E2F8
bta-miR-144	CITED2
bta-miR-144	HGF
bta-miR-144	TMEM163
bta-miR-144	MYCN
bta-miR-144	ANKH
bta-miR-144	PAFAH1B1
bta-miR-144	SMPD3
bta-miR-144	AKIRIN1
bta-miR-144	EPS8
bta-miR-144	SLC19A2
bta-miR-144	FGF16
bta-miR-144	QKI
bta-miR-144	MAPK6
bta-miR-144	KHDRBS3
bta-miR-144	ZFX
bta-miR-144	LSM14A
bta-miR-144	PTPN12
bta-miR-144	MITF
bta-miR-144	PLA2G4A
bta-miR-144	CNN3
bta-miR-144	GSPT2
bta-miR-144	HNRNPF
bta-miR-144	DTNA
bta-miR-144	MARCKS
bta-miR-144	SOCS5
bta-miR-144	MBNL2
bta-miR-144	FAM126B
bta-miR-144	GLTSCR1
bta-miR-144	FLRT3
bta-miR-144	MYBL1
bta-miR-144	NPTX1
bta-miR-144	ZNF800
bta-miR-144	FAM222B
bta-miR-144	PMM2
bta-miR-144	PKIB
bta-miR-144	KIF3A
bta-miR-144	PBX3
bta-miR-144	GAB1
bta-miR-144	ZNF207
bta-miR-144	CAMKK2
bta-miR-144	BCL2L2-PABPN1
bta-miR-144	NLK
bta-miR-144	SLC4A10
bta-miR-144	MBTD1
bta-miR-144	COL11A1
bta-miR-144	MDM4
bta-miR-144	NKRF
bta-miR-144	MFSD6
bta-miR-144	SNAP91
bta-miR-144	SLA2
bta-miR-144	FAM196A
bta-miR-144	LHX1
bta-miR-144	AC068987.1
bta-miR-144	RAB2A
bta-miR-144	CDH11
bta-miR-144	GATA2
bta-miR-144	PRKAA1
bta-miR-144	PCSK5
bta-miR-144	GLTSCR1L
bta-miR-144	ABTB2
bta-miR-144	CBX4
bta-miR-144	ITSN2
bta-miR-144	SSX2IP
bta-miR-144	SIK1
bta-miR-144	STAC
bta-miR-144	USP46
bta-miR-144	TSPAN12
bta-miR-144	PAK7
bta-miR-144	GMFB
bta-miR-144	DCBLD2
bta-miR-144	PLAG1
bta-miR-144	EHMT1
bta-miR-144	NET1
bta-miR-144	SLC25A21
bta-miR-144	NR4A3
bta-miR-144	FMR1
bta-miR-144	FBN2
bta-miR-144	APP
bta-miR-144	BET1
bta-miR-144	ID4
bta-miR-144	HOXA10
bta-miR-144	METTL23
bta-miR-144	RCN2
bta-miR-144	RBM15B
bta-miR-144	ZNF777
bta-miR-144	SCN1A
bta-miR-144	CACNA2D1
bta-miR-144	GATA3
bta-miR-144	ABHD17B
bta-miR-144	MOB4
bta-miR-144	PDS5B
bta-miR-144	FBXO30
bta-miR-144	CREBZF
bta-miR-144	HSPE1-MOB4
bta-miR-144	C19orf81
bta-miR-144	ZFY
bta-miR-144	PAPD5
bta-miR-144	EMC7
bta-miR-144	PIEZO1
bta-miR-144	TOX
bta-miR-144	NOL4
bta-miR-144	GCA
bta-miR-144	ETV1
bta-miR-144	C3orf58
bta-miR-144	ST6GALNAC3
bta-miR-144	BRPF3
bta-miR-144	ELL
bta-miR-144	EPHA7
bta-miR-144	PDCL
bta-miR-144	ELL2
bta-miR-144	SMAD5
bta-miR-144	MED14
bta-miR-144	RNPC3
bta-miR-144	RBM25
bta-miR-144	ITGB8
bta-miR-144	UCK2
bta-miR-144	SALL1
bta-miR-144	PABPN1
bta-miR-144	UBA2
bta-miR-144	STARD8
bta-miR-144	KIAA1217
bta-miR-144	RGL1
bta-miR-144	KPNA2
bta-miR-144	MCF2L
bta-miR-144	KCND2
bta-miR-144	SYT11
bta-miR-144	SHANK2
bta-miR-144	PJA2
bta-miR-144	POU3F1
bta-miR-144	RORB
bta-miR-144	FOXO1
bta-miR-144	SCAMP1
bta-miR-144	ZBED4
bta-miR-144	GMEB2
bta-miR-144	PDCD4
bta-miR-144	HS3ST3B1
bta-miR-144	ARID4B
bta-miR-144	KIF2A
bta-miR-144	AMMECR1
bta-miR-144	NETO2
bta-miR-144	RNF111
bta-miR-144	KLF9
bta-miR-144	EBF1
bta-miR-144	PTEN
bta-miR-144	TNPO1
bta-miR-144	TM9SF3
bta-miR-144	PAX8
bta-miR-144	ATP2B1
bta-miR-144	SGPP1
bta-miR-144	EPHA5
bta-miR-144	WIPI2
bta-miR-144	BEGAIN
bta-miR-144	RPGRIP1L
bta-miR-144	TBX18
bta-miR-144	EZH2
bta-miR-144	SAP30L
bta-miR-144	CDH20
bta-miR-144	ROCK2
bta-miR-144	SEC24A
bta-miR-144	HDGFRP3
bta-miR-144	BICC1
bta-miR-144	SPRY3
bta-miR-144	TMEM126B
bta-miR-144	CHN2
bta-miR-144	FOS
bta-miR-144	ARL4C
bta-miR-144	ZNF574
bta-miR-144	FNDC3A
bta-miR-144	MYO1E
bta-miR-144	AFF4
bta-miR-144	ITPR1
bta-miR-144	HAPLN1
bta-miR-144	ZDHHC17
bta-miR-144	SOX1
bta-miR-144	PHLDA1
bta-miR-144	STAG1
bta-miR-144	TAOK1
bta-miR-144	HSP90AA1
bta-miR-144	ITPRIPL1
bta-miR-144	TET2
bta-miR-144	KLF3
bta-miR-144	HTRA3
bta-miR-144	SLC12A2
bta-miR-144	HNRNPAB
bta-miR-144	CPEB2
bta-miR-144	GNA13
bta-miR-144	MGRN1
bta-miR-144	PLD5
bta-miR-144	FOXG1
bta-miR-144	ANGPTL3
bta-miR-144	CACNB2
bta-miR-144	NID2
bta-miR-144	NACC2
bta-miR-144	AEBP2
bta-miR-144	VKORC1L1
bta-miR-144	CDYL
bta-miR-144	NEUROD1
bta-miR-144	PDE7B
bta-miR-144	ANKRD28
bta-miR-144	KCNJ6
bta-miR-144	SON
bta-miR-144	CGGBP1
bta-miR-144	SMARCA5
bta-miR-144	CDK8
bta-miR-144	PEX7
bta-miR-144	CCRN4L
bta-miR-144	PPP1R16B
bta-miR-144	ALCAM
bta-miR-144	C5orf24
bta-miR-144	OTUD1
bta-miR-144	PUM1
bta-miR-144	ONECUT2
bta-miR-144	ESRRG
bta-miR-144	S1PR3
bta-miR-144	RAPGEF2
bta-miR-144	FOSB
bta-miR-144	GOLGA4
bta-miR-144	GOLGA2
bta-miR-144	KLF12
bta-miR-144	NCS1
bta-miR-144	ZNF362
bta-miR-144	SRC
bta-miR-144	RAB1A
bta-miR-144	PPP4R1
bta-miR-144	TGIF1
bta-miR-144	FN1
bta-miR-144	DPYSL5
bta-miR-144	BCL6
bta-miR-144	FMN2
bta-miR-144	TMEM178B
bta-miR-144	PRICKLE1
bta-miR-144	SPOPL
bta-miR-144	RNF139
bta-miR-144	HERC2
bta-miR-144	RSPO2
bta-miR-144	DPP10
bta-miR-144	CAV3
bta-miR-144	MEGF9
bta-miR-144	THBS1
bta-miR-144	SOCS6
bta-miR-144	PTPRJ
bta-miR-144	UBR3
bta-miR-144	GCLC
bta-miR-144	GRIK2
bta-miR-144	ZBTB38
bta-miR-144	NYAP2
bta-miR-144	DAZL
bta-miR-144	SKIL
bta-miR-144	SOBP
bta-miR-144	ABHD17C
bta-miR-144	HNRNPC
bta-miR-144	BLOC1S5
bta-miR-144	ZNF462
bta-miR-144	FBXW11
bta-miR-144	AGO3
bta-miR-144	CPEB3
bta-miR-144	TULP4
bta-miR-144	VEZT
bta-miR-144	OSBPL1A
bta-miR-144	YLPM1
bta-miR-144	SNN
bta-miR-144	PRKD3
bta-miR-144	SHISA6
bta-miR-144	FAM46A
bta-miR-144	CRK
bta-miR-144	RANBP9
bta-miR-144	ZNF148
bta-miR-144	PGRMC2
bta-miR-144	REV1
bta-miR-144	RASGRF1
bta-miR-144	STK38L
bta-miR-144	ST5
bta-miR-144	CRISPLD1
bta-miR-144	STC1
bta-miR-144	KCND3
bta-miR-144	BTBD3
bta-miR-144	GDE1
bta-miR-144	PDE4A
bta-miR-144	PTGS2
bta-miR-144	AHRR
bta-miR-144	ZBTB34
bta-miR-144	TMEM55A
bta-miR-144	DAZ4
bta-miR-144	STAU1
bta-miR-144	ENAH
bta-miR-144	DAZ3
bta-miR-144	MAP3K4
bta-miR-144	ESCO1
bta-miR-144	ANKRD17
bta-miR-144	BACH2
bta-miR-144	ST18
bta-miR-144	MIER3
bta-miR-144	JPH1
bta-miR-144	PPP2R2A
bta-miR-144	LZIC
bta-miR-144	PPP3R1
bta-miR-144	CBX5
bta-miR-144	LSM14B
bta-miR-144	GPR158
bta-miR-144	ADRB1
bta-miR-144	AFAP1
bta-miR-144	THBS2
bta-miR-144	UBE2F
bta-miR-144	KCNA4
bta-miR-144	FLI1
bta-miR-144	ATXN1L
bta-miR-144	ZNRF3
bta-miR-144	JHDM1D
bta-miR-144	IMPACT
bta-miR-144	TES
bta-miR-144	KCNH7
bta-miR-144	FAM199X
bta-miR-144	KDM3B
bta-miR-144	FILIP1L
bta-miR-144	GRID2
bta-miR-144	DUSP1
bta-miR-144	KIAA1024
bta-miR-144	DAZ2
bta-miR-144	OTUD7A
bta-miR-144	ARFGEF2
bta-miR-144	TRIB1
bta-miR-144	MTSS1L
bta-miR-144	EPB41
bta-miR-144	RASD2
bta-miR-144	TDG
bta-miR-144	PIK3CB
bta-miR-144	ZBTB21
bta-miR-144	STAM
bta-miR-144	CXXC5
bta-miR-144	GNAI3
bta-miR-144	PPP1R13B
bta-miR-144	ZBTB37
bta-miR-144	MARCH7
bta-miR-144	ABCA1
bta-miR-144	SPATA2
bta-miR-144	MTX3
bta-miR-144	EFR3A
bta-miR-144	KLHL23
bta-miR-144	GNPTAB
bta-miR-144	ZNF654
bta-miR-144	WTAP
bta-miR-144	ZFAND3
bta-miR-144	PCDH10
bta-miR-144	RUNX1
bta-miR-144	FRS2
bta-miR-144	SP4
bta-miR-144	DAZ1
bta-miR-144	MLLT4
bta-miR-144	DLG5
bta-miR-144	MYB
bta-miR-144	RALGPS1
bta-miR-144	DOK6
bta-miR-144	TENM1
bta-miR-144	ZNF292
bta-miR-144	CDR2
bta-miR-144	NTNG1
bta-miR-144	VPS35
bta-miR-144	USP32
bta-miR-144	UBE2D3
bta-miR-144	ZC3H11A
bta-miR-144	BZW1
bta-miR-144	KPNA3
bta-miR-144	NPNT
bta-miR-144	TECTA
bta-miR-144	PHF20L1
bta-miR-144	EIF5
bta-miR-144	EPN2
bta-miR-144	PPFIA1
bta-miR-144	PANK3
bta-miR-144	JDP2
bta-miR-144	SULT4A1
bta-miR-144	ACSL4
bta-miR-144	ALS2
bta-miR-144	SWAP70
bta-miR-144	APLP2
bta-miR-144	PHTF2
bta-miR-144	PTCH1
bta-miR-144	SGMS2
bta-miR-144	KIAA0232
bta-miR-144	UBN2
bta-miR-144	TGFA
bta-miR-144	SASH1
bta-miR-144	PALM2
bta-miR-144	MSI1
bta-miR-144	FBN1
bta-miR-144	SCN8A
bta-miR-144	TP53INP2
bta-miR-144	ZBTB7A
bta-miR-144	CPEB1
bta-miR-144	RAB18
bta-miR-144	GRAMD4
bta-miR-144	PODXL
bta-miR-144	ATP2B2
bta-miR-144	SPRED1
bta-miR-144	SYAP1
bta-miR-144	NEURL1B
bta-miR-144	MYT1
bta-miR-144	SIN3A
bta-miR-144	ANKRD11
bta-miR-144	EMP2
bta-miR-144	ARID5B
bta-miR-144	ADAMTS3
bta-miR-144	WNK3
bta-miR-144	PSD2
bta-miR-144	RNF44
bta-miR-144	IQGAP1
bta-miR-144	STRN
bta-miR-144	DPP8
bta-miR-144	EFNB2
bta-miR-144	ATG4D
bta-miR-144	ATP2C1
bta-miR-144	CRTC1
bta-miR-144	TRAF3
bta-miR-144	MAGI2
bta-miR-144	CAMSAP2
bta-miR-144	KBTBD2
bta-miR-144	ARID1A
bta-miR-144	ANKS1A
bta-miR-144	THOC2
bta-miR-144	PROX1
bta-miR-144	POU2F1
bta-miR-144	BCL2L11
bta-miR-144	GABPA
bta-miR-144	EDA
bta-miR-144	FZD4
bta-miR-144	DLGAP3
bta-miR-144	TJP1
bta-miR-144	FAM84A
bta-miR-144	PANX2
bta-miR-144	TMF1
bta-miR-144	ICK
bta-miR-144	GJA1
bta-miR-144	SEL1L
bta-miR-144	SOGA2
bta-miR-144	FAM168B
bta-miR-144	DNAJC6
bta-miR-144	ZBTB5
bta-miR-144	MARK1
bta-miR-144	VWC2L
bta-miR-144	TRIM71
bta-miR-144	BBX
bta-miR-144	SNTB2
bta-miR-144	NOVA1
bta-miR-144	SOX11
bta-miR-144	IGF2R
bta-miR-144	ZSWIM6
bta-miR-144	LPPR5
bta-miR-144	SLC30A7
bta-miR-144	KIN
bta-miR-144	TP53INP1
bta-miR-144	ANK2
bta-miR-144	ZDHHC21
bta-miR-144	EBF2
bta-miR-144	ATXN1
bta-miR-144	GABRB2
bta-miR-144	CEP135
bta-miR-144	CDH8
bta-miR-144	HIPK3
bta-miR-144	DDHD1
bta-miR-144	SEMA6D
bta-miR-144	CALCRL
bta-miR-144	MUC19
bta-miR-144	TSPAN5
bta-miR-144	RAP2B
bta-miR-144	CDC42EP3
bta-miR-144	SLC6A17
bta-miR-144	SEMA6A
bta-miR-144	ZNF770
bta-miR-144	LPHN2
bta-miR-144	GPR85
bta-miR-144	NOG
bta-miR-144	COL8A1
bta-miR-144	STOX2
bta-miR-144	CECR2
bta-miR-144	ERO1L
bta-miR-144	ANKRD52
bta-miR-144	REV3L
bta-miR-144	PTPN5
bta-miR-144	CAPN7
bta-miR-144	IRS1
bta-miR-144	SETD5
bta-miR-144	C12orf5
bta-miR-144	SSH1
bta-miR-144	LRRN1
bta-miR-144	MAP3K2
bta-miR-144	PRKCE
bta-miR-144	KLF6
bta-miR-144	PTPN3
bta-miR-144	BEAN1
bta-miR-144	C2CD2
bta-miR-144	TMEM161B
bta-miR-144	ERBB4
bta-miR-144	MKL2
bta-miR-144	LMO3
bta-miR-144	WDR82
bta-miR-144	FAT4
bta-miR-144	BMPR1B
bta-miR-144	PTGFRN
bta-miR-144	TNRC6B
bta-miR-144	HDAC9
bta-miR-144	B3GAT2
bta-miR-144	NRK
bta-miR-144	CEBPA
bta-miR-144	SH2B3
bta-miR-144	ARAP2
bta-miR-144	ASAP1
bta-miR-144	TSHZ2
bta-miR-144	TMCC1
bta-miR-144	PBRM1
bta-miR-144	KBTBD8
bta-miR-144	OTUD4
bta-miR-144	ZNF704
bta-miR-144	FOXF1
bta-miR-144	DSTYK
bta-miR-144	MYO9A
bta-miR-144	FLRT2
bta-miR-144	EFNA5
bta-miR-144	ZNF638
bta-miR-144	KCNA1
bta-miR-144	PRDM16
bta-miR-144	MBNL3
bta-miR-144	ANTXR2
bta-miR-144	TRIO
bta-miR-144	ZNF24
bta-miR-144	CTDSPL2
bta-miR-144	PHF6
bta-miR-144	KITLG
bta-miR-144	IFFO2
bta-miR-144	KCNN3
bta-miR-144	ZNF532
bta-miR-144	BRWD3
bta-miR-144	ZCCHC2
bta-miR-144	KHDRBS2
bta-miR-144	MAGI3
bta-miR-144	GABBR2
bta-miR-144	ADAMTS15
bta-miR-144	USP47
bta-miR-144	ZSWIM5
bta-miR-144	CYB5B
bta-miR-144	DCAF7
bta-miR-144	PAX3
bta-miR-144	TSHZ3
bta-miR-144	CTBP2
bta-miR-144	ADAMTS5
bta-miR-144	SLC4A4
bta-miR-144	SYT14
bta-miR-144	FAM73A
bta-miR-144	UBR1
bta-miR-144	LMTK2
bta-miR-144	NAA30
bta-miR-144	IKZF4
bta-miR-144	NR6A1
bta-miR-144	PPARGC1B
bta-miR-144	LARP4B
bta-miR-144	MON2
bta-miR-144	ZZZ3
bta-miR-144	ADAMTS17
bta-miR-144	JAK2
bta-miR-144	GK5
bta-miR-144	C20orf194
bta-miR-144	PDE4D
bta-miR-144	RAB4A
bta-miR-144	RFX3
bta-miR-144	E2F3
bta-miR-144	FAXC
bta-miR-144	INO80D
bta-miR-144	TTN
bta-miR-144	FAM179B
bta-miR-144	RAP1B
bta-miR-144	CBFA2T2
bta-miR-144	GOLGA7
bta-miR-144	RALGPS2
bta-miR-144	KIT
bta-miR-144	CREBRF
bta-miR-144	COL5A2
bta-miR-144	PAPOLG
bta-miR-144	FAM168A
bta-miR-144	HEG1
bta-miR-144	RAP2C
bta-miR-144	TOP1
bta-miR-144	ATF7IP
bta-miR-144	RORA
bta-miR-144	ATAD2B
bta-miR-144	MED13
bta-miR-144	SV2C
bta-miR-144	SPIRE1
bta-miR-144	MRGBP
bta-miR-144	TBC1D14
bta-miR-144	BICD2
bta-miR-144	AGFG1
bta-miR-144	ZC3H4
bta-miR-144	ELN
bta-miR-144	DUSP16
bta-miR-144	ZNF746
bta-miR-144	ATP8A1
bta-miR-144	MAP3K9
bta-miR-144	SLC8A1
bta-miR-144	PUM2
bta-miR-144	SLC23A2
bta-miR-144	SIX4
bta-miR-144	ZFHX4
bta-miR-144	RXRB
bta-miR-144	SFRP1
bta-miR-144	FAM222A
bta-miR-144	NFYB
bta-miR-144	PTPN9
bta-miR-144	HNRNPU
bta-miR-144	DIP2B
bta-miR-144	NEK7
bta-miR-144	PAPPA
bta-miR-144	LIFR
bta-miR-144	TCF4
bta-miR-144	KCNK12
bta-miR-144	ARHGEF3
bta-miR-144	IPO7
bta-miR-144	FAT3
bta-miR-144	STXBP4
bta-miR-144	BEND3
bta-miR-144	HIPK2
bta-miR-144	BCL9
bta-miR-144	SGK3
bta-miR-144	PDE7A
bta-miR-144	VANGL1
bta-miR-144	SLC1A1
bta-miR-144	ACVR2B
bta-miR-144	C8orf44-SGK3
bta-miR-144	PPP2R5E
bta-miR-144	PLXNC1
bta-miR-144	ZBTB7C
bta-miR-144	SMARCA4
bta-miR-144	XKR6
bta-miR-144	SOCS2
bta-miR-144	RAD54L2
bta-miR-144	MSI2
bta-miR-144	KCNC4
bta-miR-144	PIK3C2B
bta-miR-144	KSR1
bta-miR-144	PSKH1
bta-miR-144	XYLT1
bta-miR-144	KAT6A
bta-miR-144	PHF3
bta-miR-144	BCL11B
bta-miR-144	NR3C1
bta-miR-144	SOAT1
bta-miR-144	ZEB2
bta-miR-144	ZC3H6
bta-miR-144	NAV3
bta-miR-144	TNRC6A
bta-miR-144	DNAJC16
bta-miR-144	ZNF618
bta-miR-144	DYRK1A
bta-miR-144	ERN1
bta-miR-144	NSD1
bta-miR-144	PAG1
bta-miR-144	PURB
bta-miR-144	PYGO1
bta-miR-144	MGAT5
bta-miR-144	PTBP3
bta-miR-144	CUL5
bta-miR-144	JAKMIP2
bta-miR-144	TAL1
bta-miR-144	TAB2
bta-miR-144	ROBO2
bta-miR-144	ELFN2
bta-miR-144	NR1D2
bta-miR-144	SULF2
bta-miR-144	TMED5
bta-miR-144	TCF21
bta-miR-144	CAMK2D
bta-miR-144	USP31
bta-miR-144	GTF2A1
bta-miR-144	NUFIP2
bta-miR-144	ARFGEF1
bta-miR-144	NFIA
bta-miR-144	RNF38
bta-miR-144	IPO8
bta-miR-144	USP9X
bta-miR-144	SOS1
bta-miR-144	KRT222
bta-miR-144	TBL1XR1
bta-miR-144	TCEB1
bta-miR-144	PLEKHG1
bta-miR-144	DYRK2
bta-miR-144	NACC1
bta-miR-144	DOCK3
bta-miR-144	MGAT4A
bta-miR-144	KIAA1549L
bta-miR-144	TET3
bta-miR-144	UNC80
bta-miR-144	MAP1B
bta-miR-144	TENM3
bta-miR-144	GRIN2A
bta-miR-144	RREB1
bta-miR-144	HEY2
bta-miR-144	PALM2-AKAP2
bta-miR-144	AKAP2
bta-miR-144	VCAN
bta-miR-144	NFIB
bta-miR-144	CNOT1
bta-miR-144	UBE2A
bta-miR-144	MED12L
bta-miR-144	MFN1
bta-miR-144	TANC2
bta-miR-144	DLC1
bta-miR-144	SESTD1
bta-miR-144	CDK19
bta-miR-144	PALD1
bta-miR-144	YTHDF3
bta-miR-144	CSNK1D
bta-miR-144	HDAC4
bta-miR-144	FBXW7
bta-miR-144	CCSER2
bta-miR-144	EIF5A2
bta-miR-144	CAND1
bta-miR-144	OTUD3
bta-miR-144	GUCY1A2
bta-miR-144	PCDH7
bta-miR-144	SH3GLB1
bta-miR-144	CREB1
bta-miR-144	FIGN
bta-miR-144	STAT6
bta-miR-144	HELZ
bta-miR-144	CUL4B
bta-miR-144	IDH2
bta-miR-144	GPM6B
bta-miR-144	NCOA2
bta-miR-144	SS18
bta-miR-144	ATRX
bta-miR-144	ARHGAP26
bta-miR-144	CSRNP2
bta-miR-144	APC
bta-miR-144	KLLN
bta-miR-144	ATP1B2
bta-miR-144	WDFY2
bta-miR-144	LNPEP
bta-miR-144	ITGA8
bta-miR-144	DCLRE1C
bta-miR-144	FRYL
bta-miR-144	TNKS2
bta-miR-144	LSAMP
bta-miR-144	SOCS7
bta-miR-144	ZNF507
bta-miR-144	TMBIM6
bta-miR-144	TPD52
bta-miR-144	ZNF469
bta-miR-144	TGFBR2
bta-miR-144	KAT7
bta-miR-144	HIVEP3
bta-miR-144	MET
bta-miR-144	PAPPA2
bta-miR-144	GHR
bta-miR-144	TNRC18
bta-miR-144	SYNGAP1
bta-miR-144	MMP15
bta-miR-144	KIAA0556
bta-miR-144	ASH1L
bta-miR-144	KAT6B
bta-miR-144	UTY
bta-miR-144	KDM6B
bta-miR-144	DRP2
bta-miR-144	SCN2A
bta-miR-144	MLEC
bta-miR-144	UHMK1
bta-miR-144	TBC1D12
bta-miR-144	TGIF2
bta-miR-144	ADCYAP1
bta-miR-144	LRIG2
bta-miR-144	UGGT1
bta-miR-144	KLF8
bta-miR-144	PHACTR2
bta-miR-144	SH3PXD2A
bta-miR-144	ZFHX3
bta-miR-144	RSRC2
bta-miR-144	KDM6A
bta-miR-144	NOL7
bta-miR-144	GSK3B
bta-miR-144	CDH6
bta-miR-144	DMD
bta-miR-144	SRGAP1
bta-miR-144	USP6NL
bta-miR-144	C11orf30
bta-miR-144	TSR1
bta-miR-144	BCL9L
bta-miR-144	VLDLR
bta-miR-144	EMP1
bta-miR-144	CCNG2
bta-miR-144	BTAF1
bta-miR-144	FTO
bta-miR-144	STX7
bta-miR-144	BRSK2
bta-miR-144	DR1
bta-miR-144	DNMT3A
bta-miR-144	RPF1
bta-miR-144	DICER1
bta-miR-144	GLG1
bta-miR-144	GET4
bta-miR-144	PLEKHG3
bta-miR-144	SESN3
bta-miR-144	CPNE2
bta-miR-144	FOXP1
bta-miR-144	GRSF1
bta-miR-144	CADM1
bta-miR-144	KCMF1
bta-miR-144	USP38
bta-miR-144	NCKAP1
bta-miR-144	WEE1
bta-miR-144	BNC2
bta-miR-144	TRAPPC8
bta-miR-144	ZBTB20
bta-miR-144	CCNK
bta-miR-144	GATSL2
bta-miR-144	SIK2
bta-miR-144	TSC22D2
bta-miR-144	KDM3A
bta-miR-144	NUP188
bta-miR-144	TANC1
bta-miR-144	TMEM184B
bta-miR-144	FOSL2
bta-miR-144	DACT3
bta-miR-144	CUL4A
bta-miR-144	CARTPT
bta-miR-10172-3p	ABCB4
bta-miR-10172-3p	ABHD16A
bta-miR-10172-3p	ABLIM2
bta-miR-10172-3p	ABRAXAS2
bta-miR-10172-3p	ACTR1A
bta-miR-10172-3p	ACTR1A
bta-miR-10172-3p	ADARB2
bta-miR-10172-3p	ADM
bta-miR-10172-3p	AGAP1
bta-miR-10172-3p	ALKBH1
bta-miR-10172-3p	AMOT
bta-miR-10172-3p	ANXA13
bta-miR-10172-3p	ANXA6
bta-miR-10172-3p	APEX1
bta-miR-10172-3p	APOL3
bta-miR-10172-3p	ARFGAP2
bta-miR-10172-3p	ARPIN
bta-miR-10172-3p	ASB8
bta-miR-10172-3p	ATP1A2
bta-miR-10172-3p	ATP2A3
bta-miR-10172-3p	ATP2A3
bta-miR-10172-3p	ATP2A3
bta-miR-10172-3p	ATP2A3
bta-miR-10172-3p	ATP6V1E1
bta-miR-10172-3p	B3GAT1
bta-miR-10172-3p	BAHD1
bta-miR-10172-3p	BAIAP2
bta-miR-10172-3p	BAIAP2
bta-miR-10172-3p	BAIAP2
bta-miR-10172-3p	BCL2
bta-miR-10172-3p	BCL2L14
bta-miR-10172-3p	BCL2L14
bta-miR-10172-3p	BCL9L
bta-miR-10172-3p	BCL9L
bta-miR-10172-3p	BIN1
bta-miR-10172-3p	BNIP2
bta-miR-10172-3p	BSDC1
bta-miR-10172-3p	BSDC1
bta-miR-10172-3p	BTBD7
bta-miR-10172-3p	BUD13
bta-miR-10172-3p	C28H10orf53
bta-miR-10172-3p	C28H10orf53
bta-miR-10172-3p	CACNA1C
bta-miR-10172-3p	CACNG1
bta-miR-10172-3p	CACNG7
bta-miR-10172-3p	CACUL1
bta-miR-10172-3p	CAMK2N2
bta-miR-10172-3p	CANT1
bta-miR-10172-3p	CAVIN4
bta-miR-10172-3p	CBL
bta-miR-10172-3p	CCDC185
bta-miR-10172-3p	CCDC9B
bta-miR-10172-3p	CCNL1
bta-miR-10172-3p	CCSAP
bta-miR-10172-3p	CD44
bta-miR-10172-3p	CDH10
bta-miR-10172-3p	CDH6
bta-miR-10172-3p	CDKN2D
bta-miR-10172-3p	CDYL2
bta-miR-10172-3p	CELF5
bta-miR-10172-3p	CEP44
bta-miR-10172-3p	CEP89
bta-miR-10172-3p	CFAP97D1
bta-miR-10172-3p	CHRM3
bta-miR-10172-3p	CKS1B
bta-miR-10172-3p	CLEC18C
bta-miR-10172-3p	CLPP
bta-miR-10172-3p	CLPP
bta-miR-10172-3p	COG2
bta-miR-10172-3p	COL16A1
bta-miR-10172-3p	CSMD1
bta-miR-10172-3p	CTNND1
bta-miR-10172-3p	CTSO
bta-miR-10172-3p	CXCL12
bta-miR-10172-3p	CXXC5
bta-miR-10172-3p	CYP8B1
bta-miR-10172-3p	DCAF15
bta-miR-10172-3p	DCLK2
bta-miR-10172-3p	DCTN6
bta-miR-10172-3p	DDX55
bta-miR-10172-3p	DENND2B
bta-miR-10172-3p	DGKH
bta-miR-10172-3p	DGKH
bta-miR-10172-3p	DNAJC8
bta-miR-10172-3p	DOCK7
bta-miR-10172-3p	DTNBP1
bta-miR-10172-3p	DTX1
bta-miR-10172-3p	DUSP13
bta-miR-10172-3p	DUSP2
bta-miR-10172-3p	DUSP4
bta-miR-10172-3p	EDAR
bta-miR-10172-3p	EGR3
bta-miR-10172-3p	EGR4
bta-miR-10172-3p	EIF1AD
bta-miR-10172-3p	EIF4EBP1
bta-miR-10172-3p	ENPP5
bta-miR-10172-3p	ENTPD1
bta-miR-10172-3p	EPN2
bta-miR-10172-3p	EPN2
bta-miR-10172-3p	ERN1
bta-miR-10172-3p	ETF1
bta-miR-10172-3p	ETS2
bta-miR-10172-3p	FAF2
bta-miR-10172-3p	FAM107A
bta-miR-10172-3p	FAM107A
bta-miR-10172-3p	FAM114A1
bta-miR-10172-3p	FAM170B
bta-miR-10172-3p	FAM171B
bta-miR-10172-3p	FAM20A
bta-miR-10172-3p	FAM76A
bta-miR-10172-3p	FBXO21
bta-miR-10172-3p	FBXO9
bta-miR-10172-3p	FGF19
bta-miR-10172-3p	FGF7
bta-miR-10172-3p	FNDC3B
bta-miR-10172-3p	FOSB
bta-miR-10172-3p	FOSB
bta-miR-10172-3p	GBX2
bta-miR-10172-3p	GFOD1
bta-miR-10172-3p	GLTP
bta-miR-10172-3p	GNG4
bta-miR-10172-3p	GPATCH2L
bta-miR-10172-3p	GPD1L
bta-miR-10172-3p	GPR161
bta-miR-10172-3p	GREM1
bta-miR-10172-3p	GRPEL1
bta-miR-10172-3p	GSK3B
bta-miR-10172-3p	GTPBP1
bta-miR-10172-3p	HAGHL
bta-miR-10172-3p	HAPLN2
bta-miR-10172-3p	HEATR3
bta-miR-10172-3p	HEPACAM2
bta-miR-10172-3p	HEPACAM2
bta-miR-10172-3p	HIF1AN
bta-miR-10172-3p	HIPK2
bta-miR-10172-3p	HOXA7
bta-miR-10172-3p	HOXB6
bta-miR-10172-3p	HOXD11
bta-miR-10172-3p	HOXD9
bta-miR-10172-3p	HRAS
bta-miR-10172-3p	ICAM1
bta-miR-10172-3p	ICAM4
bta-miR-10172-3p	IGSF11
bta-miR-10172-3p	IKZF1
bta-miR-10172-3p	IKZF1
bta-miR-10172-3p	ILDR2
bta-miR-10172-3p	ILDR2
bta-miR-10172-3p	INAFM1
bta-miR-10172-3p	IRF1
bta-miR-10172-3p	ISCU
bta-miR-10172-3p	ITGB5
bta-miR-10172-3p	ITSN1
bta-miR-10172-3p	JPH3
bta-miR-10172-3p	KAT7
bta-miR-10172-3p	KATNIP
bta-miR-10172-3p	KAZALD1
bta-miR-10172-3p	KCNAB2
bta-miR-10172-3p	KCNAB2
bta-miR-10172-3p	KCNJ6
bta-miR-10172-3p	KCNJ9
bta-miR-10172-3p	KDM2B
bta-miR-10172-3p	KDM2B
bta-miR-10172-3p	KDM2B
bta-miR-10172-3p	KIAA0513
bta-miR-10172-3p	KLHDC7A
bta-miR-10172-3p	KLHL26
bta-miR-10172-3p	KLHL36
bta-miR-10172-3p	KY
bta-miR-10172-3p	LETM2
bta-miR-10172-3p	LHFPL4
bta-miR-10172-3p	LIPG
bta-miR-10172-3p	LMBR1
bta-miR-10172-3p	LMX1A
bta-miR-10172-3p	LRRC75A
bta-miR-10172-3p	LRRC75A
bta-miR-10172-3p	LY6G6E
bta-miR-10172-3p	LY6H
bta-miR-10172-3p	M6PR
bta-miR-10172-3p	MAFB
bta-miR-10172-3p	MAN2A2
bta-miR-10172-3p	MARCHF3
bta-miR-10172-3p	MCRIP1
bta-miR-10172-3p	MEF2C
bta-miR-10172-3p	MEF2C
bta-miR-10172-3p	METRN
bta-miR-10172-3p	MGAT1
bta-miR-10172-3p	MMP8
bta-miR-10172-3p	MPIG6B
bta-miR-10172-3p	MPIG6B
bta-miR-10172-3p	MPIG6B
bta-miR-10172-3p	MSL1
bta-miR-10172-3p	MTA3
bta-miR-10172-3p	MTCH2
bta-miR-10172-3p	MUC20
bta-miR-10172-3p	MYDGF
bta-miR-10172-3p	MYO16
bta-miR-10172-3p	NDST1
bta-miR-10172-3p	NECAB3
bta-miR-10172-3p	NEXMIF
bta-miR-10172-3p	NFIB
bta-miR-10172-3p	NOS1
bta-miR-10172-3p	NPHS1
bta-miR-10172-3p	NTM
bta-miR-10172-3p	NTRK3
bta-miR-10172-3p	NXPE4
bta-miR-10172-3p	ORAI2
bta-miR-10172-3p	P2RY2
bta-miR-10172-3p	PAAF1
bta-miR-10172-3p	PABPC1L
bta-miR-10172-3p	PAFAH1B2
bta-miR-10172-3p	PAG1
bta-miR-10172-3p	PANK2
bta-miR-10172-3p	PAX9
bta-miR-10172-3p	PBX3
bta-miR-10172-3p	PCSK7
bta-miR-10172-3p	PDP2
bta-miR-10172-3p	PDXDC1
bta-miR-10172-3p	PEX5L
bta-miR-10172-3p	PGAP1
bta-miR-10172-3p	PGPEP1
bta-miR-10172-3p	PGPEP1
bta-miR-10172-3p	PGPEP1
bta-miR-10172-3p	PHB2
bta-miR-10172-3p	PHB2
bta-miR-10172-3p	PHB2
bta-miR-10172-3p	PITPNM2
bta-miR-10172-3p	PLA2G4B
bta-miR-10172-3p	PLA2G4B
bta-miR-10172-3p	PLCH1
bta-miR-10172-3p	PMP22
bta-miR-10172-3p	PPM1H
bta-miR-10172-3p	PPP1R1A
bta-miR-10172-3p	PPP1R9A
bta-miR-10172-3p	PPP2R5C
bta-miR-10172-3p	PPT1
bta-miR-10172-3p	PRKAR2B
bta-miR-10172-3p	PROM2
bta-miR-10172-3p	PROM2
bta-miR-10172-3p	PROM2
bta-miR-10172-3p	PSMF1
bta-miR-10172-3p	PTAFR
bta-miR-10172-3p	PTBP1
bta-miR-10172-3p	PTPRE
bta-miR-10172-3p	PTPRS
bta-miR-10172-3p	PYGO1
bta-miR-10172-3p	QKI
bta-miR-10172-3p	QKI
bta-miR-10172-3p	QKI
bta-miR-10172-3p	RAB21
bta-miR-10172-3p	RAB21
bta-miR-10172-3p	RAB35
bta-miR-10172-3p	RAB35
bta-miR-10172-3p	RAD51D
bta-miR-10172-3p	RANBP1
bta-miR-10172-3p	RAPGEF5
bta-miR-10172-3p	RASA3
bta-miR-10172-3p	RASGRF1
bta-miR-10172-3p	RASL12
bta-miR-10172-3p	RBM44
bta-miR-10172-3p	RBX1
bta-miR-10172-3p	RDH11
bta-miR-10172-3p	RFLNA
bta-miR-10172-3p	RGP1
bta-miR-10172-3p	RNF19B
bta-miR-10172-3p	ROBO1
bta-miR-10172-3p	RPA1
bta-miR-10172-3p	RPS28
bta-miR-10172-3p	RPS6KA2
bta-miR-10172-3p	RSF1
bta-miR-10172-3p	RSPO3
bta-miR-10172-3p	SAMD12
bta-miR-10172-3p	SAPCD2
bta-miR-10172-3p	SCN5A
bta-miR-10172-3p	SCUBE3
bta-miR-10172-3p	SELENON
bta-miR-10172-3p	SELPLG
bta-miR-10172-3p	SERINC4
bta-miR-10172-3p	SERINC4
bta-miR-10172-3p	SERTAD2
bta-miR-10172-3p	SETD3
bta-miR-10172-3p	SHLD1
bta-miR-10172-3p	SHROOM3
bta-miR-10172-3p	SIRT3
bta-miR-10172-3p	SLC12A4
bta-miR-10172-3p	SLC12A5
bta-miR-10172-3p	SLC12A6
bta-miR-10172-3p	SLC17A5
bta-miR-10172-3p	SLC19A1
bta-miR-10172-3p	SLC19A1
bta-miR-10172-3p	SLC25A29
bta-miR-10172-3p	SLC25A36
bta-miR-10172-3p	SLC30A8
bta-miR-10172-3p	SLC7A1
bta-miR-10172-3p	SLC9B2
bta-miR-10172-3p	SNORC
bta-miR-10172-3p	SNX18
bta-miR-10172-3p	SORD
bta-miR-10172-3p	SOX21
bta-miR-10172-3p	SP7
bta-miR-10172-3p	SPATA3
bta-miR-10172-3p	SPATA3
bta-miR-10172-3p	SPRED1
bta-miR-10172-3p	SPTBN2
bta-miR-10172-3p	SPTBN2
bta-miR-10172-3p	SRRM4
bta-miR-10172-3p	SRSF3
bta-miR-10172-3p	ST3GAL3
bta-miR-10172-3p	ST3GAL3
bta-miR-10172-3p	ST3GAL3
bta-miR-10172-3p	ST3GAL3
bta-miR-10172-3p	ST8SIA2
bta-miR-10172-3p	STARD5
bta-miR-10172-3p	STAU1
bta-miR-10172-3p	STC2
bta-miR-10172-3p	STK35
bta-miR-10172-3p	STK4
bta-miR-10172-3p	SUFU
bta-miR-10172-3p	SYNGR1
bta-miR-10172-3p	TANK
bta-miR-10172-3p	TARS2
bta-miR-10172-3p	TBX15
bta-miR-10172-3p	TCF7
bta-miR-10172-3p	TCF7
bta-miR-10172-3p	TCF7
bta-miR-10172-3p	TCF7
bta-miR-10172-3p	TCP11L2
bta-miR-10172-3p	TDP1
bta-miR-10172-3p	TDP1
bta-miR-10172-3p	TDP1
bta-miR-10172-3p	TIMM10
bta-miR-10172-3p	TJP1
bta-miR-10172-3p	TLE3
bta-miR-10172-3p	TLN2
bta-miR-10172-3p	TMEM110
bta-miR-10172-3p	TMEM248
bta-miR-10172-3p	TNN
bta-miR-10172-3p	TNNI1
bta-miR-10172-3p	TNR
bta-miR-10172-3p	TOM1
bta-miR-10172-3p	TRABD2B
bta-miR-10172-3p	TRPV2
bta-miR-10172-3p	TSNARE1
bta-miR-10172-3p	TUBB6
bta-miR-10172-3p	TUBB6
bta-miR-10172-3p	TXNDC12
bta-miR-10172-3p	TXNL1
bta-miR-10172-3p	UBE2H
bta-miR-10172-3p	UBE2W
bta-miR-10172-3p	UBTF
bta-miR-10172-3p	UBTF
bta-miR-10172-3p	UNC119B
bta-miR-10172-3p	UNC13A
bta-miR-10172-3p	USF3
bta-miR-10172-3p	USF3
bta-miR-10172-3p	USP3
bta-miR-10172-3p	USP46
bta-miR-10172-3p	VEGFA
bta-miR-10172-3p	VEGFA
bta-miR-10172-3p	VEGFA
bta-miR-10172-3p	VTI1A
bta-miR-10172-3p	WDR55
bta-miR-10172-3p	WNT10B
bta-miR-10172-3p	XCR1
bta-miR-10172-3p	XIAP
bta-miR-10172-3p	XIRP1
bta-miR-10172-3p	ZADH2
bta-miR-10172-3p	ZBTB37
bta-miR-10172-3p	ZBTB38
bta-miR-10172-3p	ZBTB7C
bta-miR-10172-3p	ZC2HC1C
bta-miR-10172-3p	ZC2HC1C
bta-miR-10172-3p	ZFAND3
bta-miR-10172-3p	ZNF175
bta-miR-10172-3p	ZNF35
bta-miR-10172-3p	ZNF384
bta-miR-10172-3p	ZNF84
bta-miR-10172-3p	ZNRF1
bta-miR-10172-3p	ZNRF1
bta-miR-10172-3p	ZSWIM9
bta-miR-2419-3p	PAX2
bta-miR-2419-3p	DNAJC5G
bta-miR-2419-3p	LCN12
bta-miR-2419-3p	RGMA
bta-miR-2419-3p	OTP
bta-miR-2419-3p	NDUFA11
bta-miR-2419-3p	FOSB
bta-miR-2419-3p	COL6A2
bta-miR-2419-3p	ZBTB45
bta-miR-2419-3p	SLC44A4
bta-miR-2419-3p	KRT6B
bta-miR-2419-3p	EFNA2
bta-miR-2419-3p	C7orf43
bta-miR-2419-3p	VAT1
bta-miR-2419-3p	CRTAP
bta-miR-2419-3p	WDR45B
bta-miR-2419-3p	FXYD6
bta-miR-2419-3p	C17orf58
bta-miR-2419-3p	WNK2
bta-miR-2419-3p	RP11-247C2.2
bta-miR-2419-3p	TBC1D14
bta-miR-2419-3p	PRDM12
bta-miR-2419-3p	PNMT
bta-miR-2419-3p	AFMID
bta-miR-2419-3p	EDDM3B
bta-miR-2419-3p	GRM4
bta-miR-2419-3p	DHH
bta-miR-2419-3p	FAAH
bta-miR-2419-3p	KRT16
bta-miR-2419-3p	FAM131C
bta-miR-2419-3p	RHEB
bta-miR-2419-3p	NES
bta-miR-2419-3p	LBX1
bta-miR-2419-3p	DLGAP3
bta-miR-2419-3p	HAND1
bta-miR-2419-3p	TAGLN
bta-miR-2419-3p	SGSM1
bta-miR-2419-3p	MFRP
bta-miR-2419-3p	CUEDC1
bta-miR-2419-3p	SCRT1
bta-miR-2419-3p	PAPOLG
bta-miR-2419-3p	LIG3
bta-miR-2419-3p	NDUFS7
bta-miR-2419-3p	B3GAT1
bta-miR-2419-3p	SYT8
bta-miR-2419-3p	PEG10
bta-miR-2419-3p	DKFZP434H0512
bta-miR-2419-3p	ARHGAP8
bta-miR-2419-3p	CALCOCO1
bta-miR-2419-3p	STX1A
bta-miR-2419-3p	REEP2
bta-miR-2419-3p	RP11-366L20.2
bta-miR-2419-3p	HID1
bta-miR-2419-3p	CDO1
bta-miR-2419-3p	HGSNAT
bta-miR-2419-3p	LPCAT3
bta-miR-2419-3p	CCL17
bta-miR-2419-3p	C14orf1
bta-miR-2419-3p	POLR2J2
bta-miR-2419-3p	PAX8
bta-miR-2419-3p	VPS37D
bta-miR-2419-3p	ASCL2
bta-miR-2419-3p	FIBCD1
bta-miR-2419-3p	C17orf103
bta-miR-2419-3p	ARHGAP39
bta-miR-2419-3p	TTYH3
bta-miR-2419-3p	TMEM91
bta-miR-2419-3p	AC119673.1
bta-miR-2419-3p	GAA
bta-miR-2419-3p	ALOX12B
[truncated: 1,291 more rows]

## Sheet: Supplementary Table S2
Supplemental Table 2. Biological pathways enriched based on target mRNA genes of differentially expressed miRNA in the anterior pituitary gland of 12 week old bull calves fed vaying plane of nutrition
miRNA	enriched pathway	p-value	genes
miR-144	Synaptogenesis Signaling Pathway	1.58489e-11	AFDN,CACNA2D1,CACNB2,CADM1,CAMK2D,CDH11,CDH2,CDH20,CDH6,CDH8,CREB1,CRK,EFNA2,EFNA5,EFNB2,EPHA5,EPHA7,GRIN2A,GRM5,GSK3B,ITPR1,ITSN2,LRRTM2,MAP1B,MARCKS,PAFAH1B1,PIK3C2B,PIK3CB,PRKCE,RAP1B,RAP2B,RASD2,RASGRF1,SOS1,SRC,STXBP4,SYNGAP1,SYT11,SYT14,THBS1,THBS2,VLDLR
miR-144	Adipogenesis pathway	2.63027e-08	BMPR1B,CEBPA,CTBP2,EBF1,EZH2,FBXW7,FOXO1,FZD4,HAT1,HDAC4,HDAC9,KAT6A,KAT6B,KAT7,KLF3,NOCT,NR2F2,SAP30L,SIN3A,SMAD1,SMAD5,TBL1XR1
miR-144	Prolactin Signaling	5.49541e-08	FOS,IRS1,JAK2,KCNMB2,NR3C1,PIK3C2B,PIK3CB,PRKCE,PRKD3,RAP1B,RAP2B,RASD2,SOCS2,SOCS5,SOCS6,SOCS7,SOS1
miR-144	Epithelial Adherens Junction Signaling	9.77237e-08	ACVR2B,AFDN,CDH2,CFL2,CRK,HGF,IQGAP1,MAGI2,MET,PAK5,PPP2R2A,PPP2R5E,PRKAA1,PTEN,RAP1B,RAP2B,RASD2,ROCK1,ROCK2,SRC,TCF4,TGFBR2,YWHAG
miR-144	HGF Signaling	3.80189e-07	ETS1,FOS,GAB1,HGF,ITGA8,ITGB8,MAP3K2,MAP3K4,MAP3K8,MAP3K9,MET,PIK3C2B,PIK3CB,PRKCE,PRKD3,PTGS2,RAP1B,RAP2B,RASD2,SOS1
miR-144	Renal Cell Carcinoma Signaling	6.76083e-07	CRK,ELOC,ETS1,FOS,GAB1,HGF,MET,PAK5,PIK3C2B,PIK3CB,RAP1B,RAP2B,RASD2,SOS1,TGFA
miR-144	Regulation of the Epithelial-Mesenchymal Transition Pathway	1.38038e-06	APC,BCL9,CDH2,ETS1,FGF16,FGF7,FRS2,FZD4,GAB1,GSK3B,HGF,JAK2,MET,PIK3C2B,PIK3CB,PYGO1,RAP1B,RAP2B,RASD2,SOS1,TCF4,TGFBR2,ZEB1,ZEB2
miR-144	p53 Signaling	1.99526e-06	BBC3,CCNK,CSNK1D,GSK3B,HDAC9,HIPK2,MDM4,PIK3C2B,PIK3CB,PMAIP1,PPP1R13B,PTEN,STAG1,THBS1,TIGAR,TP53INP1
miR-144	Axonal Guidance Signaling	2.18776e-06	ADAMTS15,ADAMTS17,ADAMTS3,ADAMTS5,CFL2,CRK,DPYSL5,EFNA2,EFNA5,EFNB2,EPHA5,EPHA7,FZD4,GNA13,GNAI3,GSK3B,HERC2,ITGA8,ITGB8,LNPEP,MET,MMP15,NTNG1,PAK5,PAPPA,PAPPA2,PIK3C2B,PIK3CB,PLXNC1,PPP3R1,PRKCE,PRKD3,PTCH1,RAP1B,RAP2B,RASD2,ROBO2,ROCK1,ROCK2,SEMA6A,SEMA6D,SHANK2,SOS1,SRGAP1
miR-144	Glioma Signaling	2.69153e-06	CAMK2D,E2F3,E2F8,HDAC4,HDAC9,IDH2,IGF2R,PIK3C2B,PIK3CB,PRKCE,PRKD3,PTEN,RAP1B,RAP2B,RASD2,SIN3A,SOS1,TGFA
miR-144	Oxytocin Signaling Pathway	4.36516e-06	ATP2B1,ATP2B2,CACNA2D1,CACNB2,CAMKK2,CREB1,FOS,GJA1,GNA13,GNAI3,GSK3B,GUCY1A2,ITPR1,MAPK6,NFE2L2,PIK3C2B,PIK3CB,PLA2G4A,PPP3R1,PRKAA1,PRKCE,PRKD3,PTGS2,RAP1B,RAP2B,RASD2,ROCK1,ROCK2,SOS1
miR-144	Growth Hormone Signaling	4.89779e-06	CEBPA,FOS,GHR,IRS1,JAK2,PIK3C2B,PIK3CB,PRKCE,PRKD3,SOCS2,SOCS5,SOCS6,SOCS7
miR-144	NGF Signaling	7.07946e-06	CREB1,CRK,GAB1,MAP3K2,MAP3K4,MAP3K8,MAP3K9,PIK3C2B,PIK3CB,RAP1B,RAP2B,RASD2,ROCK1,ROCK2,SMPD3,SOS1,TRIO
miR-144	GDNF Family Ligand-Receptor Interactions	1.07152e-05	CREB1,DOK6,FOS,FRS2,GAB1,IRS1,ITPR1,PIK3C2B,PIK3CB,RAP1B,RAP2B,RASD2,SOS1
miR-144	Estrogen Receptor Signaling	1.20226e-05	CACNA2D1,CACNB2,CDK8,CFL2,CREB1,CTBP2,FOS,FOXG1,FOXO1,GNA13,GNAI3,GSK3B,HSP90AA1,IGF2R,JAK2,MED12L,MED13,MED14,MMP15,NCOA2,NR3C1,PIK3C2B,PIK3CB,PRKAA1,PRKCE,PRKD3,PTEN,RAP1B,RAP2B,RASD2,ROCK1,ROCK2,SOS1,SRC,TBL1XR1,ZDHHC21
miR-144	CSDE1 Signaling Pathway	1.28825e-05	AGO3,FN1,FOS,HNRNPC,LSM14A,PABPN1,PTBP1,PTEN,PUM1,SYNCRIP,TRIO
miR-144	IL-3 Signaling	1.65959e-05	FOS,FOXO1,JAK2,PIK3C2B,PIK3CB,PPP3R1,PRKCE,PRKD3,RAP1B,RAP2B,RASD2,SOS1,STAT6
miR-144	IGF-1 Signaling	1.94984e-05	FOS,FOXO1,IRS1,JAK2,PIK3C2B,PIK3CB,RAP1B,RAP2B,RASD2,SOCS2,SOCS5,SOCS6,SOCS7,SOS1,YWHAG
miR-144	GM-CSF Signaling	2.29087e-05	CAMK2D,ETS1,JAK2,PIK3C2B,PIK3CB,PIM1,PPP3R1,RAP1B,RAP2B,RASD2,RUNX1,SOS1
miR-144	JAK/STAT Signaling	2.51189e-05	FOS,JAK2,PIK3C2B,PIK3CB,RAP1B,RAP2B,RASD2,SOCS2,SOCS5,SOCS6,SOCS7,SOS1,STAT6
miR-144	ERK/MAPK Signaling	2.51189e-05	CREB1,CRK,DUSP1,ETS1,FOS,ITGA8,ITGB8,KSR1,MYCN,PAK5,PIK3C2B,PIK3CB,PLA2G4A,PPP1CC,PPP2R2A,PPP2R5E,PRKCE,RAP1B,RAP2B,RASD2,SOS1,SRC,YWHAG
miR-144	ERBB Signaling	2.5704e-05	ERBB4,FOS,FOXO1,GSK3B,PAK5,PIK3C2B,PIK3CB,PRKCE,PRKD3,RAP1B,RAP2B,RASD2,SOS1,TGFA
miR-144	Ephrin Receptor Signaling	2.88403e-05	CFL2,CREB1,CRK,EFNA2,EFNA5,EFNB2,EPHA5,EPHA7,GNA13,GNAI3,GRIN2A,ITGA8,ITGB8,JAK2,PAK5,RAP1B,RAP2B,RASD2,ROCK1,ROCK2,SOS1,SRC
miR-144	Protein Kinase A Signaling	3.01995e-05	CAMK2D,CREB1,DUSP1,DUSP16,GDE1,GNA13,GNAI3,GSK3B,ITPR1,PALM2AKAP2,PDE4A,PDE4D,PDE7A,PDE7B,PPP1CC,PPP3R1,PRKCE,PRKD3,PTCH1,PTEN,PTGS2,PTP4A1,PTPN12,PTPN3,PTPN5,PTPN9,PTPRJ,PTPRZ1,RAP1B,ROCK1,ROCK2,TCF4,TGFBR2,TTN,YWHAG
miR-144	STAT3 Pathway	3.46737e-05	BMPR1B,GHR,HGF,IGF2R,JAK2,MAP3K9,PIM1,RAP1B,RAP2B,RASD2,SOCS2,SOCS5,SOCS6,SOCS7,SRC,TGFA,TGFBR2
miR-144	Regulation Of The Epithelial Mesenchymal Transition By Growth Factors Pathway	3.80189e-05	CDH2,ETS1,FGF16,FGF7,FOS,FOXO1,FRS2,GAB1,GSK3B,HGF,JAK2,MET,PIK3C2B,PIK3CB,RAP1B,RAP2B,RASD2,SOS1,TGFBR2,ZEB1,ZEB2
miR-144	PTEN Signaling	3.89045e-05	BCL2L11,BMPR1B,FOXG1,FOXO1,GHR,GSK3B,IGF2R,ITGA8,ITGB8,MAGI2,MAGI3,PIK3CB,PTEN,RAP1B,RAP2B,RASD2,SOS1,TGFBR2
miR-144	ERK5 Signaling	4.0738e-05	CREB1,FOS,GAB1,GNA13,MAP3K2,MAP3K8,MEF2A,RAP1B,RAP2B,RASD2,SRC,YWHAG
miR-144	Role of JAK2 in Hormone-like Cytokine Signaling	5.12861e-05	GHR,IRS1,JAK2,SH2B3,SOCS2,SOCS5,SOCS6,SOCS7
miR-144	WNT/β-catenin Signaling	8.31764e-05	ACVR2B,APC,AXIN2,BCL9,CDH2,CSNK1D,FZD4,GJA1,GSK3B,NLK,PPP2R2A,PPP2R5E,RARB,SFRP1,SOX1,SOX11,SRC,TCF4,TGFBR2
miR-144	RAR Activation	9.12011e-05	ALDH1A3,ARID1A,ARID2,CITED2,DUSP1,FOS,JAK2,NR2F2,NSD1,PBRM1,PIK3CB,PNRC1,PRKCE,PRKD3,PTEN,RARB,RXRB,SMAD1,SMAD5,SMARCA4,SRC
miR-144	Ephrin A Signaling	9.77237e-05	CFL2,EFNA2,EFNA5,EPHA5,EPHA7,PIK3C2B,PIK3CB,ROCK1,ROCK2
miR-144	Actin Cytoskeleton Signaling	0.000177828	APC,CFL2,CRK,FGF16,FGF7,FN1,GNA13,IQGAP1,ITGA8,ITGB8,NCKAP1,PAK5,PIK3C2B,PIK3CB,RAP1B,RAP2B,RASD2,ROCK1,ROCK2,SOS1,SSH1,TRIO,TTN
miR-144	FGF Signaling	0.00018197	CREB1,CRK,FGF16,FGF7,FRS2,GAB1,HGF,ITPR1,MET,PIK3C2B,PIK3CB,SOS1
miR-144	Thrombopoietin Signaling	0.00020893	FOS,JAK2,PIK3C2B,PIK3CB,PRKCE,PRKD3,RAP1B,RAP2B,RASD2,SOS1
miR-144	Germ Cell-Sertoli Cell Junction Signaling	0.000213796	AFDN,CDH2,CFL2,EPN2,IQGAP1,MAP3K2,MAP3K4,MAP3K8,MAP3K9,PAK5,PIK3C2B,PIK3CB,RAP1B,RAP2B,RASD2,SRC,TGFBR2,TJP1
miR-144	Superpathway of Inositol Phosphate Compounds	0.000234423	DUSP1,DUSP16,NOCT,NUDT11,PALD1,PIK3C2B,PIK3CB,PIP4P2,PPFIA1,PPP1CC,PPP1R13B,PPP1R16B,PPP2R2A,PPP2R5E,PPP3R1,PPP4R1,PPTC7,PTEN,PTPN12,PTPRJ,SGPP1,SSH1
miR-144	GNRH Signaling	0.000323594	CACNA2D1,CACNB2,CAMK2D,CREB1,FOS,GNAI3,ITPR1,MAP3K2,MAP3K4,MAP3K8,MAP3K9,PAK5,PRKCE,PRKD3,RAP1B,RAP2B,RASD2,SOS1,SRC
miR-144	Gα12/13 Signaling	0.000338844	CDH11,CDH2,CDH20,CDH6,CDH8,GNA13,MEF2A,PIK3C2B,PIK3CB,RAP1B,RAP2B,RASD2,ROCK1,ROCK2,SRC
miR-144	CCR3 Signaling in Eosinophils	0.000398107	CFL2,GNA13,GNAI3,ITPR1,PAK5,PIK3C2B,PIK3CB,PLA2G4A,PRKCE,PRKD3,RAP1B,RAP2B,RASD2,ROCK1,ROCK2
miR-144	Gap Junction Signaling	0.00047863	ADRB1,CSNK1D,GJA1,GNAI3,GRIK2,GUCY1A2,ITPR1,MAP3K2,PIK3C2B,PIK3CB,PPP3R1,PRKCE,PRKD3,RAP1B,RAP2B,RASD2,SOS1,SRC,TJP1
miR-144	PI3K/AKT Signaling	0.000501187	FOXO1,GAB1,GHR,GSK3B,HSP90AA1,ITGA8,ITGB8,JAK2,MAP3K8,PIK3CB,PPP2R2A,PPP2R5E,PTEN,PTGS2,RAP1B,RAP2B,RASD2,SOS1,YWHAG
miR-144	TGF-β Signaling	0.000512861	ACVR2B,BMPR1B,FOS,RAP1B,RAP2B,RASD2,RNF111,SMAD1,SMAD5,SOS1,TGFBR2,TGIF1
miR-144	Cyclins and Cell Cycle Regulation	0.00057544	CCNE2,E2F3,E2F8,GSK3B,HDAC4,HDAC9,MYT1,PPP2R2A,PPP2R5E,SIN3A,WEE1
miR-144	Insulin Receptor Signaling	0.00057544	CRK,FOXO1,GAB1,GSK3B,IRS1,JAK2,PIK3C2B,PIK3CB,PPP1CC,PTEN,RAP1B,RAP2B,RASD2,SOS1,STXBP4
miR-144	PDGF Signaling	0.000707946	CAV3,CRK,FOS,JAK2,PIK3C2B,PIK3CB,RAP1B,RAP2B,RASD2,SOS1,SRC
miR-144	G Beta Gamma Signaling	0.000776247	CACNA2D1,CACNB2,CAV3,GNA13,GNAI3,ITPR1,KCNJ6,PRKCE,PRKD3,RAP1B,RAP2B,RASD2,SOS1,SRC
miR-144	Neuropathic Pain Signaling In Dorsal Horn Neurons	0.000812831	CAMK2D,CREB1,FOS,GRIN2A,GRM5,ITPR1,KCNN3,PIK3C2B,PIK3CB,PRKCE,PRKD3,SRC
miR-144	Protein Ubiquitination Pathway	0.000891251	DNAJC16,DNAJC6,ELOC,FBXW7,HSP90AA1,UBE2A,UBE2D1,UBE2D2,UBE2D3,UBE2F,UBE2G1,UBE2V1,UBR1,UCHL3,USP31,USP32,USP38,USP42,USP46,USP47,USP54,USP6,USP9X
miR-144	p70S6K Signaling	0.000977237	GNAI3,IRS1,PIK3C2B,PIK3CB,PPP2R2A,PPP2R5E,PRKCE,PRKD3,RAP1B,RAP2B,RASD2,SOS1,SRC,YWHAG
miR-144	UVC-Induced MAPK Signaling	0.000977237	FOS,PRKCE,PRKD3,RAP1B,RAP2B,RASD2,SMPD3,SRC
miR-144	Ceramide Signaling	0.00104713	FOS,KSR1,PIK3C2B,PIK3CB,PPP2R2A,PPP2R5E,RAP1B,RAP2B,RASD2,S1PR3,SMPD3
miR-144	Senescence Pathway	0.00112202	ACVR2B,CACNA2D1,CACNB2,CAPN7,CCNE2,E2F3,E2F8,ETS1,EZH2,HIPK2,ITSN2,MAPK6,PIK3C2B,PIK3CB,PPP2R2A,PPP2R5E,PPP3R1,PTEN,RAP1B,RAP2B,RASD2,SMAD1,SMAD5,TGFBR2
miR-144	Opioid Signaling Pathway	0.00114815	CACNA2D1,CACNB2,CAMK2D,CREB1,FOS,FOSB,GNA13,GNAI3,GRIN2A,GSK3B,ITPR1,KCNJ6,MAPK6,PPP3R1,PRKCE,PRKD3,RAP1B,RAP2B,RASD2,RGS17,SOS1,SRC,TCF4
miR-144	Integrin Signaling	0.00114815	ARHGAP26,ASAP1,CAPN7,CRK,GSK3B,ITGA8,ITGB8,PAK5,PIK3C2B,PIK3CB,PTEN,RAP1B,RAP2B,RASD2,ROCK1,SOS1,SRC,TSPAN5,TTN
miR-144	ERB2-ERBB3 Signaling	0.00120226	FOXO1,GSK3B,PIK3C2B,PIK3CB,PTEN,RAP1B,RAP2B,RASD2,SOS1
miR-144	Neurotrophin/TRK Signaling	0.00120226	CREB1,FOS,FRS2,GAB1,PIK3C2B,PIK3CB,RAP1B,RAP2B,RASD2,SOS1
miR-144	IL-7 Signaling Pathway	0.00120226	BCL6,EBF1,FOXG1,FOXO1,GSK3B,HGF,MET,PIK3C2B,PIK3CB,SOS1
miR-144	Autophagy	0.00128825	CAMKK2,CREB1,ERN1,FOS,FOXO1,GNAI3,GSK3B,HGF,IRS1,PIK3C2B,PIK3CB,PPP2R2A,PPP2R5E,PPP3R1,PRKAA1,PTEN,TGFA,TRAF3,WIPI2
miR-144	CXCR4 Signaling	0.00147911	CRK,FOS,GNA13,GNAI3,ITPR1,PAK5,PIK3C2B,PIK3CB,PRKCE,PRKD3,RAP1B,RAP2B,RASD2,ROCK1,ROCK2,SRC
miR-144	ERBB4 Signaling	0.00165959	ERBB4,PIK3C2B,PIK3CB,PRKCE,PRKD3,RAP1B,RAP2B,RASD2,SOS1
miR-144	Sertoli Cell-Sertoli Cell Junction Signaling	0.00194984	AFDN,EPB41,EPN2,GSK3B,GUCY1A2,ITGA8,ITGB8,MAGI2,MAP3K2,MAP3K4,MAP3K8,MAP3K9,PTEN,RAP1B,RAP2B,RASD2,SRC,TJP1
miR-144	CNTF Signaling	0.00204174	JAK2,LIFR,PIK3C2B,PIK3CB,RAP1B,RAP2B,RASD2,SOS1
miR-144	VEGF Family Ligand-Receptor Interactions	0.0020893	FOS,PIK3C2B,PIK3CB,PLA2G4A,PRKCE,PRKD3,RAP1B,RAP2B,RASD2,SOS1
miR-144	PEDF Signaling	0.0020893	DOCK3,PIK3C2B,PIK3CB,RAP1B,RAP2B,RASD2,ROCK1,ROCK2,TCF4,ZEB1
miR-144	Thrombin Signaling	0.00218776	ARHGEF3,CAMK2D,CREB1,GATA2,GATA3,GNA13,GNAI3,ITPR1,PIK3C2B,PIK3CB,PRKCE,PRKD3,RAP1B,RAP2B,RASD2,ROCK1,ROCK2,SOS1,SRC
miR-144	BMP signaling pathway	0.00275423	BMPR1B,CREB1,FST,NOG,RAP1B,RAP2B,RASD2,SMAD1,SMAD5,SOS1
miR-144	Oxytocin In Brain Signaling Pathway	0.00288403	ADCYAP1,CACNA2D1,CACNB2,CAMKK2,CREB1,GNAI3,ITPR1,MEF2A,PIK3C2B,PIK3CB,PLA2G4A,PRKCE,PRKD3,PTGS2,RAP1B,RAP2B,RASD2
miR-144	Sumoylation Pathway	0.0030903	CBX4,CEBPA,CTBP2,DNMT3A,ETS1,FOS,MYB,NR3C1,TDG,UBA2,ZEB1
miR-144	CLEAR Signaling Pathway	0.00316228	BMPR1B,CREB1,GHR,GSK3B,HGF,IGF2R,ITPR1,MAPK6,MITF,PPP2R2A,PPP2R5E,PPP3R1,PRKAA1,PRKCE,PRKD3,RAP1B,RAP2B,RASD2,TGFA,TGFBR2,VPS35,YWHAG
miR-144	G-Protein Coupled Receptor Signaling	0.00316228	ADRB1,CALCRL,CAMK2D,CREB1,CRK,DUSP1,FOS,FOXG1,FOXO1,FZD4,GABBR2,GDE1,GNA13,GNAI3,GPR158,GPR85,GRM5,GSK3B,KCNN3,MAP3K2,MAP3K4,MAP3K8,MAP3K9,MEF2A,PAK5,PDE4A,PDE4D,PDE7A,PDE7B,PIK3C2B,PIK3CB,PPP3R1,PRKCE,RAP1B,RAP2B,RASD2,ROCK1,ROCK2,S1PR3,SIX4,SOS1,SRC,SYNGAP1,TTN
miR-144	Human Embryonic Stem Cell Pluripotency	0.00323594	APC,BMPR1B,FOXO1,FZD4,GNA13,GNAI3,GSK3B,NOG,PIK3C2B,PIK3CB,S1PR3,SMAD1,SMAD5,TCF4,TGFBR2
miR-144	Signaling by Rho Family GTPases	0.00323594	ARHGEF3,CDC42EP3,CDH11,CDH2,CDH20,CDH6,CDH8,CFL2,FOS,GNA13,GNAI3,IQGAP1,ITGA8,ITGB8,MAP3K9,PAK5,PIK3C2B,PIK3CB,ROCK1,ROCK2,STMN1
miR-144	Cell Cycle Regulation by BTG Family Proteins	0.00346737	CCNE2,E2F3,E2F8,NOCT,PPP2R2A,PPP2R5E
miR-144	Sperm Motility	0.00398107	CLK4,DSTYK,DYRK1A,EPHA5,ERBB4,GNA13,GNAI3,GUCY1A2,ITPR1,JAK2,KIT,LMTK2,MET,PDE4A,PDE4D,PLA2G4A,PRKCE,PRKD3,SLC12A2,SRC
miR-144	Renin-Angiotensin Signaling	0.0040738	FOS,ITPR1,JAK2,PAK5,PIK3C2B,PIK3CB,PRKCE,PRKD3,RAP1B,RAP2B,RASD2,SOS1
miR-144	RAN Signaling	0.00416869	KPNA1,KPNA2,KPNA3,TNPO1
miR-144	IL-4 Signaling	0.00446684	IRS1,JAK2,NR3C1,PIK3C2B,PIK3CB,RAP1B,RAP2B,RASD2,SOS1,STAT6
miR-144	Neurovascular Coupling Signaling Pathway	0.00489779	APP,CACNA2D1,CACNB2,GABBR2,GABRA1,GABRB2,GJA1,GRIN2A,GRM5,GUCY1A2,ITPR1,KCNJ6,KCNMB2,KCNN3,PLA2G4A,PTGS2,ROCK1,ROCK2
miR-144	Apelin Endothelial Signaling Pathway	0.00489779	FOS,GNA13,GNAI3,HDAC4,MEF2A,PIK3C2B,PIK3CB,PRKAA1,PRKCE,PRKD3,RAP1B,RAP2B,RASD2
miR-144	AMPK Signaling	0.00524807	ADRB1,ARID1A,ARID2,CAMKK2,CREB1,FOXG1,FOXO1,GNA13,GNAI3,IRS1,PBRM1,PIK3C2B,PIK3CB,PPP2R2A,PPP2R5E,PRKAA1,RAB1A,RAB2A,SMARCA4
miR-144	BEX2 Signaling Pathway	0.00549541	BBC3,CDH2,GSK3B,PLXNC1,PPP2R2A,PPP2R5E,PTEN,SWAP70,TCF4
miR-144	14-3-3-mediated Signaling	0.00562341	FOS,FOXO1,GSK3B,PIK3C2B,PIK3CB,PRKCE,PRKD3,RAP1B,RAP2B,RASD2,SRC,YWHAG
miR-144	Synaptic Long Term Depression	0.00616595	CACNA2D1,CACNB2,GNA13,GNAI3,GRID2,GRM5,GUCY1A2,ITPR1,PLA2G4A,PPP2R2A,PPP2R5E,PRKCE,PRKD3,RAP1B,RAP2B,RASD2
miR-144	Cell Cycle: G1/S Checkpoint Regulation	0.00616595	CCNE2,E2F3,E2F8,FOXO1,GSK3B,HDAC4,HDAC9,SIN3A
miR-144	Calcium Transport I	0.00645654	ATP2B1,ATP2B2,ATP2C1
miR-144	Role of JAK1 and JAK3 in γc Cytokine Signaling	0.00676083	IRS1,JAK2,PIK3C2B,PIK3CB,RAP1B,RAP2B,RASD2,STAT6
miR-144	VEGF Signaling	0.00691831	FOXO1,PIK3C2B,PIK3CB,RAP1B,RAP2B,RASD2,ROCK1,ROCK2,SOS1,SRC
miR-144	LPS-stimulated MAPK Signaling	0.00758578	CREB1,FOS,PIK3C2B,PIK3CB,PRKCE,PRKD3,RAP1B,RAP2B,RASD2
miR-144	HIPPO signaling	0.00758578	CSNK1D,DLG5,FAT4,PPP1CC,PPP2R2A,PPP2R5E,SMAD1,SMAD5,YWHAG
miR-144	Calcium Signaling	0.00794328	ATP2B1,ATP2B2,ATP2C1,CACNA2D1,CACNB2,CAMK2D,CAMKK2,CREB1,GRIN2A,HDAC4,HDAC9,ITPR1,MEF2A,PPP3R1,RAP1B,RAP2B,SLC8A1
miR-144	Corticotropin Releasing Hormone Signaling	0.00870964	CACNA2D1,CACNB2,CREB1,FOS,GNAI3,GUCY1A2,ITPR1,MEF2A,PRKCE,PRKD3,PTCH1,PTGS2,RAP1B
miR-144	Nitric Oxide Signaling in the Cardiovascular System	0.00912011	ADRB1,CACNA2D1,CACNB2,GUCY1A2,HSP90AA1,ITPR1,PIK3C2B,PIK3CB,PRKAA1,PRKCE,PRKD3
miR-144	Virus Entry via Endocytic Pathways	0.00977237	ITGB8,PIK3C2B,PIK3CB,PRKCE,PRKD3,RAP1B,RAP2B,RASD2,SRC,TFRC
miR-144	RAC Signaling	0.0107152	CFL2,IQGAP1,ITGA8,ITGB8,MCF2L,NCKAP1,PAK5,PIK3C2B,PIK3CB,RAP1B,RAP2B,RASD2
miR-144	Relaxin Signaling	0.0107152	CREB1,FOS,GDE1,GNA13,GNAI3,GUCY1A2,PDE4A,PDE4D,PDE7A,PDE7B,PIK3C2B,PIK3CB,RAP1B
miR-144	HIF1α Signaling	0.0112202	CAMK2D,CCNG2,ELOC,HGF,HSP90AA1,MET,MMP15,PIK3C2B,PIK3CB,PPP3R1,PRKCE,PRKD3,RAP1B,RAP2B,RASD2,TGFA
miR-144	Production of Nitric Oxide and Reactive Oxygen Species in Macrophages	0.0114815	FOS,HOXA10,JAK2,MAP3K2,MAP3K4,MAP3K8,MAP3K9,PIK3C2B,PIK3CB,PPP1CC,PPP2R2A,PPP2R5E,PRKCE,PRKD3,RAP1B
miR-144	IL-2 Signaling	0.0114815	FOS,PIK3C2B,PIK3CB,RAP1B,RAP2B,RASD2,SOS1
miR-144	IL-8 Signaling	0.0120226	FOS,GNA13,GNAI3,IQGAP1,PIK3C2B,PIK3CB,PLD5,PRKCE,PRKD3,PTGS2,RAP1B,RAP2B,RASD2,ROCK1,ROCK2,SRC
miR-144	Clathrin-mediated Endocytosis Signaling	0.0125893	FGF16,FGF7,ITGB8,MET,MYO1E,PIK3C2B,PIK3CB,PPP3R1,RAB4A,SH3GLB1,SNAP91,SRC,STAM,TFRC,USP9X
miR-144	Aryl Hydrocarbon Receptor Signaling	0.0128825	AHRR,ALDH1A3,CCNE2,FOS,HSP90AA1,NCOA2,NFE2L2,NFIA,NFIB,RARB,RXRB,SMARCA4,SRC
miR-144	Erythropoietin Signaling Pathway	0.0134896	EDA,FOS,GSK3B,ITPR1,JAK2,PIK3C2B,PIK3CB,PRKCE,PRKD3,RAP1B,RAP2B,RASD2,SOS1,SRC
miR-144	RHOGDI Signaling	0.0147911	ARHGEF3,CDH11,CDH2,CDH20,CDH6,CDH8,CFL2,DLC1,GNA13,GNAI3,ITGA8,ITGB8,PAK5,ROCK1,ROCK2,SRC
miR-144	Chemokine Signaling	0.0158489	CAMK2D,FOS,GNAI3,RAP1B,RAP2B,RASD2,ROCK2,SRC
miR-144	cAMP-mediated signaling	0.0158489	ADRB1,CAMK2D,CREB1,DUSP1,GABBR2,GDE1,GNAI3,PALM2AKAP2,PDE4A,PDE4D,PDE7A,PDE7B,PKIA,PKIB,PPP3R1,S1PR3,SRC
miR-144	Adrenomedullin signaling pathway	0.0162181	CALCRL,FOS,GSK3B,GUCY1A2,ITPR1,KCNN3,MAPK6,PIK3C2B,PIK3CB,RAP1B,RAP2B,RASD2,RXRB,SOS1,TTN
miR-144	Amyloid Processing	0.0169824	APP,CAPN7,CSNK1D,GSK3B,MARK1,PRKCE
miR-144	NRF2-mediated Oxidative Stress Response	0.0169824	CUL3,DNAJC16,DNAJC6,FOS,GCLC,GSK3B,HERPUD1,HSP90AA1,MAFK,NFE2L2,PIK3C2B,PIK3CB,PRKCE,PRKD3,RAP1B,RAP2B,RASD2
miR-144	fMLP Signaling in Neutrophils	0.0177828	GNA13,GNAI3,ITPR1,PIK3C2B,PIK3CB,PPP3R1,PRKCE,PRKD3,RAP1B,RAP2B,RASD2
miR-144	Docosahexaenoic Acid (DHA) Signaling	0.018197	APP,FOXO1,GSK3B,PIK3C2B,PIK3CB
miR-144	FLT3 Signaling in Hematopoietic Progenitor Cells	0.018197	CREB1,PIK3C2B,PIK3CB,RAP1B,RAP2B,RASD2,SOS1,STAT6
miR-144	Ferroptosis Signaling Pathway	0.0186209	ABCA1,ACSL4,EMP1,GCLC,H2AZ2,NFE2L2,PRKAA1,RAP1B,RAP2B,RASD2,TFRC
miR-144	Acute Phase Response Signaling	0.0190546	FN1,FOS,JAK2,NR3C1,PIK3CB,RAP1B,RAP2B,RASD2,SOCS2,SOCS5,SOCS6,SOCS7,SOS1,TCF4
miR-144	Gαq Signaling	0.0213796	GNA13,GNAI3,GRM5,GSK3B,ITPR1,PIK3C2B,PIK3CB,PLD5,PPP3R1,PRKCE,PRKD3,ROCK1,ROCK2
miR-144	Glucocorticoid Receptor Signaling	0.0218776	ARID1A,ARID2,BCL2L11,CEBPA,CREB1,CREBZF,DUSP1,FOS,GABPA,GHR,GJA1,GTF2A1,HSP90AA1,JAK2,KRT222,MED14,NCOA2,NR3C1,PBRM1,PIK3C2B,PIK3CB,PLA2G4A,PPP3R1,PRKAA1,PTGS2,RAP1B,RAP2B,RARB,RASD2,RXRB,SMARCA4,SOS1,SRC,TGFBR2
miR-144	Fc Epsilon RI Signaling	0.0218776	GAB1,PIK3C2B,PIK3CB,PLA2G4A,PRKCE,PRKD3,RAP1B,RAP2B,RASD2,SOS1
miR-144	PAK Signaling	0.0218776	CFL2,ITGA8,ITGB8,PAK5,PIK3C2B,PIK3CB,RAP1B,RAP2B,RASD2,SOS1
miR-144	MSP-RON Signaling In Macrophages Pathway	0.0229087	CREB1,FOS,JAK2,PIK3C2B,PIK3CB,PTGS2,RAP1B,RAP2B,RASD2,SOS1
miR-144	Agrin Interactions at Neuromuscular Junction	0.0234423	ERBB4,GABPA,PAK5,RAP1B,RAP2B,RASD2,SRC
miR-144	EGF Signaling	0.0234423	FOS,ITPR1,PIK3C2B,PIK3CB,SOS1,SRC
miR-144	Regulation Of The Epithelial Mesenchymal Transition In Development Pathway	0.0251189	APC,AXIN2,BCL9,FZD4,GSK3B,PTCH1,PYGO1,TCF4
miR-144	White Adipose Tissue Browning Pathway	0.0251189	CACNA2D1,CACNB2,CAMKK2,CREB1,CTBP2,GUCY1A2,ITPR1,PRDM16,PRKAA1,RARB,RXRB
miR-144	Leukocyte Extravasation Signaling	0.0263027	AFDN,CRK,DLC1,GNAI3,MAP3K4,MMP15,PIK3C2B,PIK3CB,PRKCE,PRKD3,RAP1B,ROCK1,ROCK2,SRC
miR-144	Ephrin B Signaling	0.0269153	CFL2,EFNB2,GNA13,GNAI3,ITSN2,ROCK1,ROCK2
miR-144	Regulation of Cellular Mechanics by Calpain Protease	0.0281838	CAPN7,CCNE2,ITGA8,ITGB8,RAP1B,RAP2B,RASD2,SRC
miR-144	IL-15 Production	0.0281838	CLK4,DSTYK,DYRK1A,EPHA5,ERBB4,JAK2,KIT,LMTK2,MET,SRC
miR-144	Glycoaminoglycan-protein Linkage Region Biosynthesis	0.0301995	B3GAT2,XYLT1
miR-144	Regulation of eIF4 and p70S6K Signaling	0.030903	AGO3,EIF4G2,IRS1,ITGA8,ITGB8,PIK3C2B,PIK3CB,PPP2R2A,PPP2R5E,RAP1B,RAP2B,RASD2,SOS1
miR-144	PI3K Signaling in B Lymphocytes	0.0316228	CAMK2D,CREB1,FOS,IRS1,ITPR1,PIK3CB,PPP3R1,PTEN,RAP1B,RAP2B,RASD2
miR-144	α-Adrenergic Signaling	0.0316228	GNA13,GNAI3,ITPR1,PRKCE,PRKD3,RAP1B,RAP2B,RASD2,SLC8A1
miR-144	Natural Killer Cell Signaling	0.0331131	CFL2,JAK2,MAP3K2,MAP3K4,MAP3K8,MAP3K9,PAK5,PIK3C2B,PIK3CB,RAP1B,RAP2B,RASD2,ROCK1,SOS1
miR-144	GP6 Signaling Pathway	0.0338844	COL11A1,COL5A2,COL8A1,GSK3B,ITPR1,PIK3C2B,PIK3CB,PRKCE,PRKD3,RAP1B
miR-144	Endocannabinoid Developing Neuron Pathway	0.0338844	CREB1,GNAI3,GSK3B,MAPK6,PIK3C2B,PIK3CB,RAP1B,RAP2B,RASD2,SRC
miR-144	PCP (Planar Cell Polarity) Pathway	0.0346737	FZD4,PRICKLE1,ROCK1,ROCK2,RSPO3,VANGL1
miR-144	Neuroinflammation Signaling Pathway	0.0354813	ACVR2B,APP,CREB1,FOS,GABBR2,GABRA1,GABRB2,GRIN2A,GSK3B,JAK2,KCNJ6,MAPK6,NFE2L2,PIK3C2B,PIK3CB,PLA2G4A,PPP3R1,PTGS2,TGFBR2,TRAF3
miR-144	Aldosterone Signaling in Epithelial Cells	0.0354813	DNAJC16,DNAJC6,DUSP1,HSP90AA1,ITPR1,KCNMB2,PIK3C2B,PIK3CB,PRKCE,PRKD3,SLC12A2,SOS1
miR-144	Antiproliferative Role of Somatostatin Receptor 2	0.0363078	GUCY1A2,PIK3C2B,PIK3CB,RAP1B,RAP2B,RASD2,SRC
miR-144	Role of OCT4 in Mammalian Embryonic Stem Cell Pluripotency	0.0380189	MEF2A,NR2F2,NR6A1,RXRB,SH3GLB1
miR-144	tRNA Splicing	0.0380189	GDE1,PDE4A,PDE4D,PDE7A,PDE7B
miR-144	IL-23 Signaling Pathway	0.0380189	JAK2,PIK3C2B,PIK3CB,RORA,RUNX1
miR-144	VDR/RXR Activation	0.0389045	CEBPA,FOXO1,HOXA10,NCOA2,PRKCE,PRKD3,RXRB
miR-144	Sphingomyelin Metabolism	0.0389045	SGMS2,SMPD3
miR-144	Semaphorin Signaling in Neurons	0.0398107	CFL2,DPYSL5,MET,PAK5,ROCK1,ROCK2
miR-144	nNOS Signaling in Neurons	0.040738	CAPN7,GRIN2A,PPP3R1,PRKCE,PRKD3
miR-144	Androgen Signaling	0.0436516	CACNA2D1,CACNB2,GNA13,GNAI3,GTF2A1,HSP90AA1,ITPR1,KAT7,NCOA2,PRKCE,PRKD3,SRC
miR-144	UVA-Induced MAPK Signaling	0.0457088	FOS,PIK3C2B,PIK3CB,RAP1B,RAP2B,RASD2,SMPD3,TNKS2
miR-144	IL-13 Signaling Pathway	0.0467735	DUSP1,FOSL2,JAK2,PIK3C2B,PIK3CB,ROCK1,ROCK2,SRC,STAT6
miR-144	ATM Signaling	0.047863	CBX5,CREB1,HERC2,MDM4,PPP1CC,PPP2R2A,PPP2R5E,ZEB1
miR-205	Clathrin-mediated Endocytosis Signaling	8.51138e-06	AAK1,ACTB,AP1G1,ARRB2,CLTC,CSNK2A1,DAB2,DNM3,EPS15,FGF14,ITGA5,PICALM,PPP3R1,SERPINA1,SH3GL3,VEGFA
miR-205	Neuregulin Signaling	6.91831e-05	ERBB3,ERBB4,EREG,ERRFI1,ITGA5,MAPK3,PRKCA,PRKCE,PTEN,RAP2B,TGFA
miR-205	RHOA Signaling	0.00011749	ACTB,CFL2,EZR,LPAR1,MPRIP,PLD1,RND3,ROCK2,SEPTIN11,SEPTIN3,SEPTIN4
miR-205	Epithelial Adherens Junction Signaling	0.000239883	AFDN,CFL2,CTNNA1,MAGI1,MAGI2,NOTCH2,PTEN,RAP2B,ROCK2,TNS1,WWC1,YAP1
miR-205	Sertoli Cell-Sertoli Cell Junction Signaling	0.00025704	ACTB,AFDN,CLDN11,CLDN8,CTNNA1,EPB41,ITGA5,MAGI2,MAP3K9,MAPK3,PTEN,RAP2B,SORBS1,TUBB6
miR-205	ID1 Signaling Pathway	0.000645654	E2F1,FGFRL1,FRK,IL6R,MAPK3,PTEN,PTK7,RAP2B,SEMA4C,SMAD1,VEGFA,YES1,ZNF148
miR-205	HIPPO signaling	0.000660693	AMOT,DLG2,PPP1R3A,SMAD1,TEAD1,TP53BP2,WWC1,YAP1
miR-205	Signaling by Rho Family GTPases	0.00120226	ACTB,CDH11,CDH19,CDH7,CFL2,EZR,ITGA5,MAP3K9,MAPK3,PLD1,RND3,ROCK2,SEPTIN11,SEPTIN3,SEPTIN4
miR-205	Fcγ Receptor-mediated Phagocytosis in Macrophages and Monocytes	0.00128825	ACTB,EZR,MAPK3,PLD1,PRKCA,PRKCE,PTEN,YES1
miR-205	ERBB Signaling	0.00128825	ERBB3,ERBB4,EREG,MAPK3,PRKCA,PRKCE,RAP2B,TGFA
miR-205	Gap Junction Signaling	0.00186209	ACTB,CSNK1A1,CTH,GJC1,LPAR1,MAPK3,PLCB1,PPP3R1,PRKCA,PRKCE,RAP2B,TUBB6
miR-205	PTEN Signaling	0.00218776	CSNK2A1,INPPL1,INSR,ITGA5,MAGI1,MAGI2,MAGI3,MAPK3,PTEN,RAP2B
miR-205	Protein Kinase A Signaling	0.00251189	CDC27,DUSP7,GDPD1,MAPK3,NFAT5,PDE3A,PDE3B,PDE7A,PLCB1,PPP1R3A,PPP3R1,PRKCA,PRKCE,PTEN,PTPRD,PTPRG,PTPRJ,PTPRM,ROCK2
miR-205	HIF1α Signaling	0.00281838	EIF4E,HIF1AN,IL6R,MAPK3,NAA10,PPP3R1,PRKCA,PRKCE,RAN,RAP2B,TGFA,VEGFA
miR-205	Role of Macrophages, Fibroblasts and Endothelial Cells in Rheumatoid Arthritis	0.00338844	CSF1,CSNK1A1,IL1RAPL1,IL6R,IL6ST,LRP1,LRP6,MAPK3,NFAT5,PLCB1,PPP3R1,PRKCA,PRKCE,RAP2B,ROCK2,VEGFA
miR-205	Role of OCT4 in Mammalian Embryonic Stem Cell Pluripotency	0.00363078	NR6A1,PHB,PPP1R8,SALL4,TASOR
miR-205	ERBB4 Signaling	0.0042658	ERBB4,MAPK3,PRKCA,PRKCE,RAP2B,YAP1
miR-205	Insulin Receptor Signaling	0.00457088	EIF4E,GRB10,INPPL1,INSR,MAPK3,PDE3B,PPP1R3A,PTEN,RAP2B
miR-205	Agrin Interactions at Neuromuscular Junction	0.00489779	ACTB,ERBB3,ERBB4,LAMC1,MAPK3,RAP2B
miR-205	G-Protein Coupled Receptor Signaling	0.00537032	ADGRF2,ADGRL3,AMOT,ARRB2,CALCRL,GDPD1,GPR135,GPR146,GPR180,GPR61,HCN1,LPAR1,MAP3K9,MAPK3,NFAT5,P2RY1,PDE3A,PDE3B,PDE7A,PLCB1,PPP3R1,PRKCA,PRKCE,RAP2B,ROCK2,S1PR1,YAP1
miR-205	Germ Cell-Sertoli Cell Junction Signaling	0.00549541	ACTB,AFDN,CFL2,CTNNA1,MAP3K9,MAPK3,RAP2B,RND3,SORBS1,TUBB6
miR-205	Synaptogenesis Signaling Pathway	0.00588844	AFDN,CADM1,CDH11,CDH19,CDH7,CHN1,LRP1,MAPK3,MARCKS,NSF,PAFAH1B1,PRKCE,RAP2B,VTI1B,YES1
miR-205	TGF-β Signaling	0.0060256	INHBA,MAPK3,PMEPA1,RAP2B,RUNX2,SMAD1,TFE3
miR-205	RAN Signaling	0.00616595	KPNA1,RAN,TNPO1
miR-205	UVB-Induced MAPK Signaling	0.00616595	EIF4E,MAPK3,PRKCA,PRKCE,RPS6KA3
miR-205	IL-15 Production	0.00676083	DDR1,ERBB3,ERBB4,FRK,INSR,IRF1,PTK7,YES1
miR-205	Tight Junction Signaling	0.00724436	ACTB,AFDN,CLDN11,CLDN8,CTNNA1,EPB41,MAGI2,NSF,PTEN,VTI1B
miR-205	VDR/RXR Activation	0.00831764	CSNK2A1,MED1,MXD1,PRKCA,PRKCE,RUNX2
miR-205	IL-8 Signaling	0.00831764	ANGPT2,ARRB2,MAPK3,PLD1,PRKCA,PRKCE,RAB11FIP2,RAP2B,RND3,ROCK2,VEGFA
miR-205	Chemokine Signaling	0.00933254	MAPK3,MPRIP,PLCB1,PRKCA,RAP2B,ROCK2
miR-205	HGF Signaling	0.0102329	ELF1,ELK3,ITGA5,MAP3K9,MAPK3,PRKCA,PRKCE,RAP2B
miR-205	CCR3 Signaling in Eosinophils	0.0114815	CFL2,MAPK3,MPRIP,PLCB1,PRKCA,PRKCE,RAP2B,ROCK2
miR-205	STAT3 Pathway	0.0114815	IL6R,IL6ST,INSR,MAP3K9,MAPK3,RAP2B,TGFA,VEGFA
miR-205	Regulation Of The Epithelial Mesenchymal Transition By Growth Factors Pathway	0.0120226	FGF14,FGFRL1,IL6R,MAPK3,PARD6B,RAP2B,TNFSF15,YAP1,ZEB1,ZEB2
miR-205	Aldosterone Signaling in Epithelial Cells	0.0123027	DNAJA1,DNAJC8,HSPA13,KCNMB4,MAPK3,NR3C2,PLCB1,PRKCA,PRKCE
miR-205	Semaphorin Signaling in Neurons	0.0128825	CFL2,CRMP1,MAPK3,RND3,ROCK2
miR-205	Prolactin Signaling	0.0131826	IRF1,KCNMB4,MAPK3,PRKCA,PRKCE,RAP2B
miR-205	D-myo-inositol-5-phosphate Metabolism	0.0131826	INPPL1,MTMR4,PLCB1,PPM1H,PPP1R3A,PPP1R8,PPP3R1,PTEN,PTPRJ,PTPRM
miR-205	Pyridoxal 5'-phosphate Salvage Pathway	0.0165959	CSNK1A1,MAP3K9,MAPK3,PRKCE,PSTK
miR-205	Superpathway of Inositol Phosphate Compounds	0.0177828	INPPL1,IPPK,MTMR4,PLCB1,PPM1H,PPP1R3A,PPP1R8,PPP3R1,PTEN,PTPRJ,PTPRM
miR-205	Role of JAK family kinases in IL-6-type Cytokine Signaling	0.018197	IL6R,IL6ST,MAPK3
miR-205	Cholecystokinin/Gastrin-mediated Signaling	0.018197	MAPK3,PLCB1,PRKCA,PRKCE,RAP2B,RND3,ROCK2
miR-205	Circadian Rhythm Signaling	0.0190546	CSNK2A1,CTH,EIF4E,FBXL3,FRK,MAPK3,PLCB1,PRKCA,PRKCE,RAP2B,RORA,YES1
miR-205	NRF2-mediated Oxidative Stress Response	0.0190546	ACTB,DNAJA1,DNAJC8,ENC1,ERP29,MAPK3,PRKCA,PRKCE,RAP2B,TXNRD1,UBE2E3
miR-205	tRNA Splicing	0.0194984	GDPD1,PDE3A,PDE3B,PDE7A
miR-205	nNOS Signaling in Neurons	0.0213796	DLG2,PPP3R1,PRKCA,PRKCE
miR-205	Growth Hormone Signaling	0.0218776	MAPK3,ONECUT1,PRKCA,PRKCE,RPS6KA3
miR-205	Glioma Signaling	0.0223872	E2F1,MAPK3,PRKCA,PRKCE,PTEN,RAP2B,TGFA
miR-205	mTOR Signaling	0.0223872	EIF4E,INSR,MAPK3,PLD1,PRKCA,PRKCE,RAP2B,RND3,RPS6KA3,VEGFA
miR-205	L-cysteine Degradation II	0.0223872	CTH
miR-205	Protein Ubiquitination Pathway	0.0229087	DNAJA1,DNAJC8,HSPA13,PSMA4,PSMB5,SUGT1,UBE2E3,UBE2G1,UBE2N,UBR1,USP38,USP7
miR-205	Melatonin Signaling	0.0234423	MAPK3,PLCB1,PRKCA,PRKCE,RORA
miR-205	Estrogen Receptor Signaling	0.0234423	CFL2,DDX5,EIF4E,MAPK3,MED1,MED13L,MPRIP,NDUFA4,PLCB1,PRKCA,PRKCE,PTEN,RAP2B,ROCK2,RUNX2,VEGFA
miR-205	RHOGDI Signaling	0.0245471	ACTB,CDH11,CDH19,CDH7,CFL2,EZR,ITGA5,PRKCA,RND3,ROCK2
miR-205	VEGF Signaling	0.0245471	ACTB,MAPK3,PRKCA,RAP2B,ROCK2,VEGFA
miR-205	14-3-3-mediated Signaling	0.0251189	MAPK3,PLCB1,PRKCA,PRKCE,RAP2B,TUBB6,YAP1
miR-205	ERK/MAPK Signaling	0.0251189	EIF4E,ELF1,ELK3,ITGA5,KSR1,MAPK3,PPP1R3A,PRKCA,PRKCE,RAP2B
miR-205	IL-6 Signaling	0.025704	CSNK2A1,IL1RAPL1,IL6R,IL6ST,MAPK3,RAP2B,VEGFA
miR-205	UVC-Induced MAPK Signaling	0.0275423	MAPK3,PRKCA,PRKCE,RAP2B
miR-205	Amyloid Processing	0.0275423	CSNK1A1,CSNK2A1,MAPK3,PRKCE
miR-205	Macropinocytosis Signaling	0.0281838	CSF1,ITGA5,PRKCA,PRKCE,RAP2B
miR-205	CLEAR Signaling Pathway	0.0288403	GBA,INSR,MAPK3,NEU1,PPP3R1,PRKCA,PRKCE,RAP2B,SEH1L,TFE3,TGFA,VEGFA
miR-205	Synaptic Long Term Potentiation	0.0288403	MAPK3,PLCB1,PPP1R3A,PPP3R1,PRKCA,PRKCE,RAP2B
miR-205	fMLP Signaling in Neutrophils	0.0288403	MAPK3,NFAT5,PLCB1,PPP3R1,PRKCA,PRKCE,RAP2B
miR-205	3-phosphoinositide Degradation	0.0295121	INPPL1,MTMR4,PPM1H,PPP1R3A,PPP1R8,PPP3R1,PTEN,PTPRJ,PTPRM
miR-205	Gα12/13 Signaling	0.030903	CDH11,CDH19,CDH7,LPAR1,MAPK3,RAP2B,ROCK2
miR-205	Leukocyte Extravasation Signaling	0.0316228	ACTB,AFDN,CLDN11,CLDN8,CTNNA1,EZR,PRKCA,PRKCE,ROCK2
miR-205	IL-3 Signaling	0.0331131	MAPK3,PPP3R1,PRKCA,PRKCE,RAP2B
miR-205	Reelin Signaling in Neurons	0.0380189	AFDN,FRK,ITGA5,MAP3K9,MAPK3,PAFAH1B1,YES1
miR-205	Gαq Signaling	0.0389045	MAPK3,PLCB1,PLD1,PPP3R1,PRKCA,PRKCE,RND3,ROCK2
miR-205	CNTF Signaling	0.0398107	IL6ST,MAPK3,RAP2B,RPS6KA3
miR-205	VEGF Family Ligand-Receptor Interactions	0.040738	MAPK3,PRKCA,PRKCE,RAP2B,VEGFA
miR-205	PEDF Signaling	0.040738	DOCK3,MAPK3,RAP2B,ROCK2,ZEB1
miR-205	RAR Activation	0.042658	ACTB,ARID1A,CSNK2A1,MED1,PRKCA,PRKCE,PTEN,SMAD1,VEGFA
miR-205	3-phosphoinositide Biosynthesis	0.0436516	INPPL1,MTMR4,PPM1H,PPP1R3A,PPP1R8,PPP3R1,PTEN,PTPRJ,PTPRM
miR-205	Cysteine Biosynthesis/Homocysteine Degradation	0.0446684	CTH
miR-205	PDGF Signaling	0.0446684	CSNK2A1,INPPL1,MAPK3,PRKCA,RAP2B
miR-451	ERK5 Signaling	7.94328e-05	ATF2,MEF2D,YWHAZ
miR-451	CLEAR Signaling Pathway	0.000281838	ATF2,TSC1,VPS18,YWHAZ
miR-451	Inhibition of ARE-Mediated mRNA Degradation Pathway	0.000794328	PSMB8,PSMD11,YWHAZ
miR-451	Autophagy	0.0018197	ATF2,TSC1,VPS18
miR-451	FAT10 Signaling Pathway	0.0018197	PSMB8,PSMD11
miR-451	AMPK Signaling	0.0025704	ATF2,CAB39,TSC1
miR-451	BAG2 Signaling Pathway	0.0040738	PSMB8,PSMD11
miR-451	GDP-mannose Biosynthesis	0.00676083	PMM2
miR-451	G-Protein Coupled Receptor Signaling	0.00776247	ATF2,MEF2D,S1PR2,TTN
miR-451	Cholecystokinin/Gastrin-mediated Signaling	0.00794328	ATF2,MEF2D
miR-451	p38 MAPK Signaling	0.00812831	ATF2,MEF2D
miR-451	14-3-3-mediated Signaling	0.00912011	TSC1,YWHAZ
miR-451	Protein Kinase A Signaling	0.0109648	ATF2,TTN,YWHAZ
miR-451	Corticotropin Releasing Hormone Signaling	0.0125893	ATF2,MEF2D
miR-451	Colanic Acid Building Blocks Biosynthesis	0.0158489	PMM2
miR-451	Oxytocin In Brain Signaling Pathway	0.020893	ATF2,MEF2D
miR-451	PI3K/AKT Signaling	0.0213796	TSC1,YWHAZ
miR-451	ERK/MAPK Signaling	0.0245471	ATF2,YWHAZ
miR-451	Calcium Signaling	0.0251189	ATF2,MEF2D
miR-451	Protein Ubiquitination Pathway	0.0389045	PSMB8,PSMD11
miR-451	Interferon Signaling	0.0398107	PSMB8
miR-451	Antigen Presentation Pathway	0.0436516	PSMB8
miR-2419-3p	Synaptogenesis Signaling Pathway	7.24436e-08	AKT2,AP2S1,ARPC2,ARPC5L,BDNF,CACNA2D2,CACNB1,CALM1 (includes others),CDH7,CNTNAP1,CPLX2,CREB3L3,CREB5,CRKL,CTNND1,DNAJC5,EFNA2,EIF4EBP1,GRIN1,GRIN2D,GRM1,GRM4,GSK3B,LIMK1,MAPK1,MAPT,NECTIN1,NLGN2,PIK3CD,PIK3R2,PIK3R5,PIK3R6,PLCG1,PLCG2,PRKAR1A,PRKAR1B,RAB5C,RAP2B,RAPGEF1,RASGRF1,STX1A,SYT7,SYT8
miR-2419-3p	Axonal Guidance Signaling	9.12011e-08	ACE,ADAM11,ADAMTS10,ADAMTS13,ADAMTS2,AKT2,ARPC2,ARPC5L,BDNF,CRKL,EFNA2,FZD7,GLI2,GNA13,GNAI2,GSK3B,ITGAL,KCNJ12,L1CAM,LIMK1,LIMK2,LINGO1,MAP2K2,MAPK1,MMP17,MMP25,NFATC2,NFATC4,NGEF,NGFR,PAK4,PDGFA,PDGFC,PDIA3,PIK3CD,PIK3R2,PIK3R5,PIK3R6,PLCG1,PLCG2,PLXNA2,PPP3R1,PRKAR1A,PRKAR1B,PRKCA,PRKCG,PTPN11,PXN,RAP2B,RASSF5,RTN4R,SEMA3G,SEMA6C,SLIT3,SUFU,TUBG1,UNC5B,WNT5A,WNT8B
miR-2419-3p	Senescence Pathway	2.45471e-07	ACVR2B,AKT2,CACNA1A,CACNA2D2,CACNB1,CALM1 (includes others),CAPN2,CBX2,CBX7,CBX8,CDC25B,CHEK1,EIF4EBP1,FOXO3,HIPK2,IKBKB,IKBKE,MAP2K2,MAP2K6,MAPK1,MAPK12,MAPKAPK2,NFATC2,NFATC4,PDHX,PHF19,PIK3CD,PIK3R2,PIK3R5,PIK3R6,PPM1L,PPP3R1,PTPA,RAP2B,RASSF5,RPS6KA4,SMAD7,VHL,YPEL3,ZFP36L1
miR-2419-3p	Growth Hormone Signaling	2.69153e-07	IGF2,IGFBP3,MAPK1,ONECUT1,PIK3CD,PIK3R2,PIK3R5,PIK3R6,PLCG1,PLCG2,PRKCA,PRKCG,RPS6KA2,RPS6KA4,SLC2A4,SOCS3,SOCS4
miR-2419-3p	Insulin Receptor Signaling	8.70964e-07	AKT2,ASIC1,CRKL,EIF4EBP1,EPM2A,FOXO3,GSK3B,GYS1,MAP2K2,MAPK1,PIK3CD,PIK3R2,PIK3R5,PIK3R6,PPP1R3D,PRKAR1A,PRKAR1B,PTPN11,PTPRF,RAP2B,RAPGEF1,SCNN1G,SLC2A4,SOCS3
miR-2419-3p	RHOA Signaling	1.38038e-06	ACTC1,ARHGAP1,ARHGAP35,ARHGAP8/PRR5-ARHGAP8,ARPC2,ARPC5L,CDC42EP1,CDC42EP2,CIT,GNA13,LIMK1,LIMK2,MPRIP,MYLK,MYLK2,NGEF,PIP4K2B,PIP5K1A,PIP5K1C,SEPTIN3,SEPTIN4,SEPTIN8
miR-2419-3p	Actin Cytoskeleton Signaling	2.69153e-06	ACTC1,APC2,ARHGAP35,ARHGEF4,ARPC2,ARPC5L,CRKL,CSK,GNA13,ITGAL,LIMK1,LIMK2,MAP2K2,MAPK1,MPRIP,MYH10,MYH9,MYLK,MYLK2,MYO18A,PAK4,PDGFA,PDGFC,PIK3CD,PIK3R2,PIK3R5,PIK3R6,PIP5K1A,PIP5K1C,PXN,RAP2B,SSH1,WASF2
miR-2419-3p	WNT/Ca+ pathway	2.75423e-06	AXIN1,CREB3L3,CREB5,FZD7,GSK3B,NFATC2,NFATC4,PDE6B,PDE6G,PDIA3,PLCG1,PLCG2,PRKCA,RELA,WNT5A
miR-2419-3p	Reelin Signaling in Neurons	2.75423e-06	AKT2,ARHGEF16,ARHGEF4,ARPC2,ARPC5L,BLK,CRKL,GRIN1,GRIN2D,GSK3B,LIMK1,MAP2K2,MAP2K6,MAP3K9,MAPK1,MAPK12,MAPT,NDEL1,PIK3CD,PIK3R2,PIK3R5,PIK3R6,RAPGEF1
miR-2419-3p	Gαq Signaling	2.95121e-06	AKT2,CALM1 (includes others),CSK,EPM2A,GNA13,GNAI2,GRM1,GSK3B,GYS1,IKBKB,IKBKE,MAP2K2,MAPK1,NFATC2,NFATC4,PIK3CD,PIK3R2,PIK3R5,PIK3R6,PLCG1,PLCG2,PLD4,PPP3R1,PRKCA,PRKCG,RELA
miR-2419-3p	NGF Signaling	2.95121e-06	AKT2,CREB3L3,CREB5,IKBKB,IKBKE,MAP2K2,MAP3K9,MAPK1,MAPK12,NGFR,PIK3CD,PIK3R2,PIK3R5,PIK3R6,PLCG1,PLCG2,PTPN11,RAP2B,RELA,RPS6KA2,RPS6KA4
miR-2419-3p	CD40 Signaling	3.38844e-06	CD40,IKBKB,IKBKE,JAK3,MAP2K2,MAP2K6,MAPK1,MAPK12,MAPKAPK2,PIK3CD,PIK3R2,PIK3R5,PIK3R6,RELA,TRAF1
miR-2419-3p	Protein Kinase A Signaling	5.49541e-06	ADD1,ADD2,APEX1,CALM1 (includes others),CDC25B,CREB3L3,CREB5,DHH,DUSP7,EPM2A,GNA13,GNAI2,GSK3B,GYS1,H1-10,H1-2,H3C14,KDELR2,LEF1,MAP2K2,MAPK1,MYH10,MYLK,MYLK2,NFATC2,NFATC4,NGFR,PDE6B,PDE6G,PDIA3,PLCG1,PLCG2,PPP1R3D,PPP3R1,PRKAR1A,PRKAR1B,PRKCA,PRKCG,PTPN11,PTPRF,PXN,PYGB,RELA,SIRPA,TH,TNNI1
miR-2419-3p	Adrenomedullin signaling pathway	6.45654e-06	AKT2,C3,CALM1 (includes others),CSK,GSK3B,HIF1A,KCNN3,MAP2K2,MAP2K6,MAPK1,MAPK12,MAX,MYLK,MYLK2,PDIA3,PIK3CD,PIK3R2,PIK3R5,PIK3R6,PLCG1,PLCG2,PRKAR1A,PRKAR1B,RAP2B,RELA,RXRA,SLC39A7,TFAP2B
miR-2419-3p	G-Protein Coupled Receptor Signaling	7.94328e-06	ADCYAP1R1,ADGRB1,ADRA2B,AKT2,APEX1,AVPR2,BDKRB2,CALM1 (includes others),CCR7,CELSR2,CREB3L3,CREB5,CX3CR1,DRD2,DRD4,FFAR3,FOXO3,FZD7,GABBR1,GLP1R,GLP2R,GNA13,GNAI2,GPR132,GPR153,GPR26,GPR88,GPRC5A,GRK3,GRM1,GRM4,GSK3B,HCN4,HTR6,IKBKB,IKBKE,KCNN3,MAP2K2,MAP2K6,MAP3K9,MAPK1,MAPK12,MYLK,MYLK2,NFATC2,NFATC4,NPBWR1,NTSR1,PAK4,PDE6B,PDE6G,PIK3CD,PIK3R2,PIK3R5,PIK3R6,PLCG1,PLCG2,PPP3R1,PRKAR1A,PRKAR1B,PR…
miR-2419-3p	RANK Signaling in Osteoclasts	1.04713e-05	AKT2,CALM1 (includes others),IKBKB,IKBKE,MAP2K2,MAP2K6,MAP3K9,MAPK1,MAPK12,NFATC2,PIK3CD,PIK3R2,PIK3R5,PIK3R6,PPP3R1,RELA,TNFRSF11A
miR-2419-3p	Leukocyte Extravasation Signaling	1.04713e-05	ACTC1,ARHGAP1,ARHGAP35,ARHGAP8/PRR5-ARHGAP8,CLDN15,CLDN19,CRKL,CTNND1,CTTN,GNAI2,ITGAL,MAP2K2,MAPK1,MAPK12,MMP17,MMP25,PIK3CD,PIK3R2,PIK3R5,PIK3R6,PLCG1,PLCG2,PRKCA,PRKCG,PTPN11,PXN,RASSF5
miR-2419-3p	Estrogen Receptor Signaling	1.14815e-05	AKT2,CACNA1A,CACNA2D2,CACNB1,CARM1,CREB3L3,CREB5,CTBP2,EIF4EBP1,FOXO3,GNA13,GNAI2,GSK3B,HIF1A,IGF2,IGF2R,JAK3,LIMK1,LIMK2,MAP2K2,MAPK1,MMP17,MMP25,MPRIP,NCOR1,NDUFA11,NDUFA4L2,NDUFS7,PDGFC,PDIA3,PIK3CD,PIK3R2,PIK3R5,PIK3R6,PLCG1,PLCG2,PRKAR1A,PRKAR1B,PRKCA,PRKCG,RAP2B,RBFOX2,RELA,RUNX2,ZDHHC7
miR-2419-3p	Oxytocin Signaling Pathway	1.99526e-05	AKT2,ATP2B2,ATP2B4,CACNA1A,CACNA2D2,CACNB1,CALM1 (includes others),CREB3L3,CREB5,GNA13,GNAI2,GSK3B,MAPK1,MAPK12,MPRIP,MYH10,MYH9,MYLK,MYO18A,PIK3CD,PIK3R2,PIK3R5,PIK3R6,PLA2G4D,PPARA,PPARD,PPP3R1,PRKAR1A,PRKAR1B,PRKCA,PRKCG,RAP2B,RELA,SLC39A7
miR-2419-3p	ERK/MAPK Signaling	3.01995e-05	CREB3L3,CREB5,CRKL,EIF4EBP1,H3C14,ITGAL,KSR1,MAP2K2,MAPK1,PAK4,PIK3CD,PIK3R2,PIK3R5,PIK3R6,PLA2G4D,PLCG1,PLCG2,PPM1L,PPP1R3D,PRKAR1A,PRKAR1B,PRKCA,PRKCG,PTPA,PXN,RAP2B,RAPGEF1,RPS6KA4
miR-2419-3p	VEGF Signaling	3.23594e-05	ACTC1,AKT2,FOXO3,HIF1A,MAP2K2,MAPK1,PDGFC,PIK3CD,PIK3R2,PIK3R5,PIK3R6,PLCG1,PLCG2,PRKCA,PTPN11,PXN,RAP2B
miR-2419-3p	Role of Macrophages, Fibroblasts and Endothelial Cells in Rheumatoid Arthritis	4.16869e-05	AKT2,APC2,AXIN1,CALM1 (includes others),CREB3L3,CREB5,FZD7,GSK3B,IKBKB,IKBKE,LEF1,MAP2K2,MAP2K6,MAPK1,MAPKAPK2,NFATC2,NFATC4,NGFR,PDGFA,PDGFC,PDIA3,PIK3CD,PIK3R2,PIK3R5,PIK3R6,PLCG1,PLCG2,PPP3R1,PRKCA,PRKCG,RAP2B,RELA,SOCS3,SOST,TRAF1,WNT5A,WNT8B
miR-2419-3p	Opioid Signaling Pathway	4.46684e-05	AKT2,AP2S1,BLK,CACNA1A,CACNA2D2,CACNB1,CALM1 (includes others),CAMK1D,CREB3L3,CREB5,FOSB,GNA13,GNAI2,GRIN1,GRIN2D,GRK3,GSK3B,LEF1,MAP2K2,MAP2K6,MAPK1,MAPK12,NOS1,NPBWR1,PPP3R1,PRKAR1A,PRKAR1B,PRKCA,PRKCG,RAP2B,RPS6KA2,RPS6KA4,TH
miR-2419-3p	Phagosome Formation	5.49541e-05	ADCYAP1R1,ADGRB1,ADRA2B,AKT2,ARF6,ARPC2,ARPC5L,AVPR2,BDKRB2,C3,CCR7,CELSR2,CRKL,CX3CR1,DRD2,DRD4,ELMO2,FFAR3,FZD7,GABBR1,GLP1R,GLP2R,GPR132,GPR153,GPR26,GPR88,GPRC5A,GRM1,GRM4,HTR6,ITGAL,LCAT,LIMK1,LIMK2,MAP2K2,MAP2K6,MAPK1,MAPK12,MYH10,MYH9,MYLK,MYLK2,MYO18A,NPBWR1,NTSR1,PAK4,PIK3CD,PIK3R2,PIK3R5,PIK3R6,PIP4K2B,PIP5K1A,PIP5K1C,PLA2G4D,PLCG1,PLCG2,PLD4,PRKCA,PRKCG,RAP2B,RAPGEF1,S1PR1,VIPR1,WASF2
miR-2419-3p	CNTF Signaling	6.0256e-05	CNTF,CNTFR,MAP2K2,MAPK1,PIK3CD,PIK3R2,PIK3R5,PIK3R6,PTPN11,RAP2B,RPS6KA2,RPS6KA4
miR-2419-3p	ERBB Signaling	6.16595e-05	GSK3B,MAP2K2,MAP2K6,MAPK1,MAPK12,NRG2,PAK4,PIK3CD,PIK3R2,PIK3R5,PIK3R6,PLCG1,PLCG2,PRKCA,PRKCG,RAP2B
miR-2419-3p	Integrin Signaling	6.16595e-05	ACTC1,AKT2,ARF6,ARPC2,ARPC5L,CAPN2,CRKL,CTTN,GSK3B,ITGAL,MAP2K2,MAPK1,MPRIP,MYLK,MYLK2,PAK4,PIK3CD,PIK3R2,PIK3R5,PIK3R6,PLCG1,PLCG2,PXN,RAP2B,RAPGEF1,TNK2,ZYX
miR-2419-3p	Mouse Embryonic Stem Cell Pluripotency	6.30957e-05	AKT2,APC2,AXIN1,BMPR1A,FZD7,GSK3B,JAK3,LEF1,MAP2K2,MAPK1,MAPK12,PIK3CD,PIK3R2,PIK3R5,PIK3R6,PTPN11,RAP2B
miR-2419-3p	CCR3 Signaling in Eosinophils	6.30957e-05	CALM1 (includes others),CCL24,GNA13,GNAI2,LIMK1,LIMK2,MAP2K2,MAPK1,MAPK12,MPRIP,MYLK,PAK4,PIK3CD,PIK3R2,PIK3R5,PIK3R6,PLA2G4D,PRKCA,PRKCG,RAP2B
miR-2419-3p	Leptin Signaling in Obesity	7.24436e-05	AKT2,MAP2K2,MAPK1,PDIA3,PIK3CD,PIK3R2,PIK3R5,PIK3R6,PLCG1,PLCG2,PRKAR1A,PRKAR1B,PTPN11,SOCS3
miR-2419-3p	Autophagy	7.24436e-05	AKT2,ATG7,ATG9B,CALM1 (includes others),CREB3L3,CREB5,DAPK1,FOXO3,GSK3B,HIF1A,MAP2K2,MAPK1,MAPK12,NGFR,PIK3CD,PIK3R2,PIK3R5,PIK3R6,PLEKHM1,PPM1L,PPP3R1,PRKAR1A,PRKAR1B,PTPA,RAB7A,SLC7A5,SNAP29
miR-2419-3p	FGF Signaling	7.76247e-05	AKT2,CREB3L3,CREB5,CRKL,MAP2K6,MAPK1,MAPK12,MAPKAPK2,PIK3CD,PIK3R2,PIK3R5,PIK3R6,PLCG1,PRKCA,PTPN11
miR-2419-3p	CREB Signaling in Neurons	9.12011e-05	ADCYAP1R1,ADGRB1,ADRA2B,AKT2,AVPR2,BDKRB2,BMPR1A,CACNA1A,CACNA2D2,CACNB1,CALM1 (includes others),CCR7,CELSR2,CREB3L3,CREB5,CX3CR1,DRD2,DRD4,FFAR3,FZD7,GABBR1,GLP1R,GLP2R,GNA13,GNAI2,GPR132,GPR153,GPR26,GPR88,GPRC5A,GRIN1,GRIN2D,GRM1,GRM4,HTR6,IGF2R,MAP2K2,MAPK1,NGFR,NPBWR1,NTSR1,PDIA3,PIK3CD,PIK3R2,PIK3R5,PIK3R6,PLCG1,PLCG2,POLR2J2/POLR2J3,PRKAR1A,PRKAR1B,PRKCA,PRKCG,RAP2B,S1PR1,TNFRSF11A,VIPR1
miR-2419-3p	Calcium Signaling	9.33254e-05	ACTC1,ATP2A3,ATP2B2,ATP2B4,CACNA1A,CACNA2D2,CACNB1,CALM1 (includes others),CAMK1D,CREB3L3,CREB5,GRIN1,GRIN2D,HDAC11,HDAC4,MAPK1,MYH10,MYH9,MYO18A,NFATC2,NFATC4,PPP3R1,PRKAR1A,PRKAR1B,RAP2B,SLC8A2,TNNI1
miR-2419-3p	Regulation of the Epithelial-Mesenchymal Transition Pathway	9.54993e-05	AKT2,AXIN1,FOXC2,FZD7,GSK3B,HIF1A,JAG1,JAK3,LEF1,LOX,MAP2K2,MAP2K6,MAPK1,NOTCH2,PIK3CD,PIK3R2,PIK3R5,PIK3R6,PTPN11,RAP2B,RELA,SMURF1,WNT5A,WNT8B,ZEB2
miR-2419-3p	Neurotrophin/TRK Signaling	9.77237e-05	BDNF,CREB3L3,CREB5,MAP2K2,MAP2K6,MAPK1,NGFR,PIK3CD,PIK3R2,PIK3R5,PIK3R6,PLCG1,PTPN11,RAP2B
miR-2419-3p	MSP-RON Signaling In Cancer Cells Pathway	0.000104713	AKT2,CREB3L3,CREB5,GSK3B,HIF1A,KLK5,KLK9,LEF1,MAP2K2,MAPK1,PDGFC,PIK3CD,PIK3R2,PIK3R5,PIK3R6,RAP2B,RELA,RPS6KA2,ST14,VHL
miR-2419-3p	HIF1α Signaling	0.000107152	AKT2,APEX1,CAMK1D,EIF4EBP1,HIF1A,HK1,HSPA4,IGF2,MAP2K2,MAP2K6,MAPK1,MMP17,MMP25,PDGFC,PIK3CD,PIK3R2,PIK3R5,PIK3R6,PLCG1,PLCG2,PPP3R1,PRKCA,PRKCG,RAP2B,SLC2A4,VHL
miR-2419-3p	Signaling by Rho Family GTPases	0.000107152	ACTC1,ARHGEF16,ARHGEF4,ARPC2,ARPC5L,CDC42EP1,CDC42EP2,CDH7,CIT,GNA13,GNAI2,ITGAL,LIMK1,LIMK2,MAP2K2,MAP3K9,MAPK1,MAPK12,MYLK,PAK4,PIK3CD,PIK3R2,PIK3R5,PIK3R6,PIP4K2B,PIP5K1A,PIP5K1C,RELA,SEPTIN3,SEPTIN4,SEPTIN8
miR-2419-3p	Semaphorin Neuronal Repulsive Signaling Pathway	0.000107152	AKT2,GSK3B,ITGAL,LIMK1,LIMK2,MAP2K2,MAP2K6,MAPT,MPRIP,PAK4,PIK3CD,PIK3R2,PIK3R5,PIK3R6,PIP5K1C,PLCG1,PLCG2,PLXNA2,PRKAR1A,PRKAR1B,SEMA6C
miR-2419-3p	Nitric Oxide Signaling in the Cardiovascular System	0.000109648	AKT2,ATP2A3,BDKRB2,CACNA1A,CACNA2D2,CACNB1,CALM1 (includes others),MAP2K2,MAPK1,PDGFC,PIK3CD,PIK3R2,PIK3R5,PIK3R6,PRKAR1A,PRKAR1B,PRKCA,PRKCG
miR-2419-3p	Synaptic Long Term Potentiation	0.000125893	CALM1 (includes others),CREB3L3,CREB5,GRIN1,GRIN2D,GRM1,GRM4,MAP2K2,MAPK1,PDIA3,PLCG1,PLCG2,PPP1R3D,PPP3R1,PRKAR1A,PRKAR1B,PRKCA,PRKCG,RAP2B
miR-2419-3p	Aldosterone Signaling in Epithelial Cells	0.000125893	ASIC1,DNAJB1,DNAJB13,DNAJC27,DNAJC5,DNAJC5G,HSPA4,MAP2K2,MAPK1,PDIA3,PIK3CD,PIK3R2,PIK3R5,PIK3R6,PIP4K2B,PIP5K1A,PIP5K1C,PLCG1,PLCG2,PRKCA,PRKCG,SCNN1G
miR-2419-3p	Superpathway of Inositol Phosphate Compounds	0.000125893	CDC25B,DOT1L,ENTPD6,ITPKC,MTMR2,NUDT3,PDXP,PIK3CD,PIK3R2,PIK3R5,PIK3R6,PIP4K2B,PIP5K1A,PIP5K1C,PLCG1,PLCG2,PPFIA3,PPM1L,PPP1R3D,PPP3R1,PPTC7,PTPA,PTPN11,PTPRF,SIRPA,SOCS3,SSH1,TNS3
miR-2419-3p	Chemokine Signaling	0.000128825	CALM1 (includes others),CAMK1D,CCL24,GNAI2,LIMK1,LIMK2,MAP2K2,MAPK1,MAPK12,MPRIP,PLCG1,PLCG2,PRKCA,RAP2B
miR-2419-3p	Natural Killer Cell Signaling	0.000131826	AKT2,COL11A2,HSPA4,ITGAL,JAK3,LIMK1,LIMK2,MAP2K2,MAP3K9,MAPK1,MAPK12,NFATC2,NFATC4,PAK4,PIK3CD,PIK3R2,PIK3R5,PIK3R6,PLCG1,PLCG2,PTPN11,PXN,RAP2B,RASSF5,RELA
miR-2419-3p	Melatonin Signaling	0.000158489	CALM1 (includes others),GNAI2,MAP2K2,MAP2K6,MAPK1,PDIA3,PLCG1,PLCG2,PRKAR1A,PRKAR1B,PRKCA,PRKCG,SLC2A4
miR-2419-3p	Thrombopoietin Signaling	0.000169824	MAP2K2,MAPK1,PIK3CD,PIK3R2,PIK3R5,PIK3R6,PLCG1,PLCG2,PRKCA,PRKCG,PTPN11,RAP2B
miR-2419-3p	Ephrin Receptor Signaling	0.00018197	AKT2,ARPC2,ARPC5L,AXIN1,CREB3L3,CREB5,CRKL,EFNA2,GNA13,GNAI2,GRIN1,GRIN2D,ITGAL,LIMK1,LIMK2,MAP2K2,MAPK1,NGEF,PAK4,PDGFA,PDGFC,PTPN11,PXN,RAP2B,RAPGEF1
miR-2419-3p	3-phosphoinositide Biosynthesis	0.00020893	CDC25B,DOT1L,ENTPD6,MTMR2,NUDT3,PDXP,PIK3CD,PIK3R2,PIK3R5,PIK3R6,PIP4K2B,PIP5K1A,PIP5K1C,PPFIA3,PPM1L,PPP1R3D,PPP3R1,PPTC7,PTPA,PTPN11,PTPRF,SIRPA,SOCS3,SSH1,TNS3
miR-2419-3p	IGF-1 Signaling	0.00020893	AKT2,FOXO3,IGFBP3,MAP2K2,MAPK1,PIK3CD,PIK3R2,PIK3R5,PIK3R6,PRKAR1A,PRKAR1B,PTPN11,PXN,RAP2B,SOCS3,SOCS4
miR-2419-3p	PEDF Signaling	0.000218776	AKT2,BDNF,DOCK3,IKBKB,IKBKE,MAPK1,MAPK12,PIK3CD,PIK3R2,PIK3R5,PIK3R6,RAP2B,RELA,WASF2
miR-2419-3p	LPS-stimulated MAPK Signaling	0.000251189	IKBKB,IKBKE,MAP2K2,MAP2K6,MAPK1,MAPK12,PIK3CD,PIK3R2,PIK3R5,PIK3R6,PRKCA,PRKCG,RAP2B,RELA
miR-2419-3p	Prolactin Signaling	0.000281838	MAP2K2,MAPK1,PIK3CD,PIK3R2,PIK3R5,PIK3R6,PLCG1,PLCG2,PRKCA,PRKCG,PTPN11,RAP2B,SOCS3,SOCS4
miR-2419-3p	PDGF Signaling	0.000281838	CRKL,JAK3,MAP2K2,MAPK1,PDGFA,PDGFC,PIK3CD,PIK3R2,PIK3R5,PIK3R6,PLCG1,PLCG2,PRKCA,RAP2B
miR-2419-3p	Corticotropin Releasing Hormone Signaling	0.000295121	BDNF,CACNA1A,CACNA2D2,CACNB1,CALM1 (includes others),CREB3L3,CREB5,GLI2,GNAI2,MAP2K2,MAPK1,MAPK12,NOS1,PLCG1,PLCG2,PRKAR1A,PRKAR1B,PRKCA,PRKCG,SLC39A7
miR-2419-3p	α-Adrenergic Signaling	0.000331131	CALM1 (includes others),EPM2A,GNA13,GNAI2,GYS1,MAP2K2,MAPK1,PLCG1,PLCG2,PRKAR1A,PRKAR1B,PRKCA,PRKCG,PYGB,RAP2B,SLC8A2
miR-2419-3p	Apelin Endothelial Signaling Pathway	0.000331131	AKT2,AQP2,CALM1 (includes others),GNA13,GNAI2,HDAC4,HIF1A,KLF2,MAP2K2,MAPK1,MAPK12,PIK3CD,PIK3R2,PIK3R5,PIK3R6,PRKCA,PRKCG,RAP2B,RELA
miR-2419-3p	ERBB4 Signaling	0.000354813	MAP2K2,MAPK1,NRG2,PIK3CD,PIK3R2,PIK3R5,PIK3R6,PLCG1,PLCG2,PRKCA,PRKCG,RAP2B
miR-2419-3p	ILK Signaling	0.000354813	ACTC1,AKT2,CREB3L3,CREB5,GSK3B,HIF1A,LEF1,LIMS2,MAP2K6,MAPK1,MAPK12,MYH10,MYH9,MYO18A,PDGFC,PIK3CD,PIK3R2,PIK3R5,PIK3R6,PPM1L,PTPA,PXN,RELA,RPS6KA4
miR-2419-3p	fMLP Signaling in Neutrophils	0.000371535	ARPC2,ARPC5L,CALM1 (includes others),GNA13,GNAI2,MAP2K2,MAPK1,NFATC2,NFATC4,PIK3CD,PIK3R2,PIK3R5,PIK3R6,PPP3R1,PRKCA,PRKCG,RAP2B,RELA
miR-2419-3p	Role of NANOG in Mammalian Embryonic Stem Cell Pluripotency	0.000371535	AKT2,APC2,AXIN1,BMPR1A,CDX2,FZD7,GSK3B,JAK3,MAP2K2,MAPK1,PIK3CD,PIK3R2,PIK3R5,PIK3R6,RAP2B,WNT5A,WNT8B
miR-2419-3p	p70S6K Signaling	0.00040738	AKT2,CD79B,GNAI2,MAP2K2,MAPK1,MAPT,PDIA3,PIK3CD,PIK3R2,PIK3R5,PIK3R6,PLCG1,PLCG2,PPM1L,PRKCA,PRKCG,PTPA,RAP2B
miR-2419-3p	IL-3 Signaling	0.000416869	AKT2,CRKL,MAP2K2,MAPK1,PIK3CD,PIK3R2,PIK3R5,PIK3R6,PPP3R1,PRKCA,PRKCG,RAP2B,RAPGEF1
miR-2419-3p	UVB-Induced MAPK Signaling	0.000537032	EIF4EBP1,H3C14,MAPK1,MAPK12,PIK3CD,PIK3R2,PIK3R5,PIK3R6,PRKCA,PRKCG
miR-2419-3p	AMPK Signaling	0.00057544	ACACA,ADRA2B,AKT2,CREB3L3,CREB5,DPF1,EIF4EBP1,EPM2A,FOXO3,GNA13,GNAI2,GYS1,MAPK1,MAPK12,PFKL,PIK3CD,PIK3R2,PIK3R5,PIK3R6,PPM1L,PRKAR1A,PRKAR1B,PTPA,RAB22A,RAB7A,SLC2A4,SMARCD1
miR-2419-3p	Germ Cell-Sertoli Cell Junction Signaling	0.000588844	ACTC1,AXIN1,CTNND1,EPN1,LIMK1,LIMK2,MAP2K2,MAP2K6,MAP3K9,MAPK1,MAPK12,MTMR2,PAK4,PIK3CD,PIK3R2,PIK3R5,PIK3R6,PXN,RAP2B,TUBG1,ZYX
miR-2419-3p	JAK/STAT Signaling	0.00060256	AKT2,JAK3,MAP2K2,MAPK1,PIK3CD,PIK3R2,PIK3R5,PIK3R6,PTPN11,RAP2B,RELA,SOCS3,SOCS4
miR-2419-3p	RAC Signaling	0.000707946	ANK1,ARPC2,ARPC5L,ITGAL,LIMK1,LIMK2,MAP2K2,MAPK1,PAK4,PIK3CD,PIK3R2,PIK3R5,PIK3R6,PIP4K2B,PIP5K1A,PIP5K1C,RAP2B,RELA
miR-2419-3p	PTEN Signaling	0.000724436	AKT2,BCL2L11,BMPR1A,FOXO3,GSK3B,IGF2R,IKBKB,IKBKE,ITGAL,MAP2K2,MAPK1,MCRS1,NGFR,PIK3CD,PIK3R2,PIK3R5,RAP2B,RELA,TNFRSF11A
miR-2419-3p	VEGF Family Ligand-Receptor Interactions	0.000758578	AKT2,MAP2K2,MAPK1,PIK3CD,PIK3R2,PIK3R5,PIK3R6,PLA2G4D,PLCG1,PLCG2,PRKCA,PRKCG,RAP2B
miR-2419-3p	PI3K/AKT Signaling	0.000794328	AKT2,EIF4EBP1,EPM2A,FOXO3,GSK3B,GYS1,IFNAR1,IFNLR1,IKBKB,IKBKE,IL20RB,IL22RA1,ITGAL,JAK3,MAP2K2,MAPK1,PIK3CD,PIK3R2,PPM1L,PTPA,RAP2B,RELA,RHEB
miR-2419-3p	IL-6 Signaling	0.000794328	AKT2,IKBKB,IKBKE,MAP2K2,MAP2K6,MAPK1,MAPK12,MAPKAPK2,NGFR,PIK3CD,PIK3R2,PIK3R5,PIK3R6,PTPN11,RAP2B,RELA,SOCS3
miR-2419-3p	Lymphotoxin β Receptor Signaling	0.000851138	AKT2,IKBKB,IKBKE,MAPK1,PIK3CD,PIK3R2,PIK3R5,PIK3R6,RELA,TRAF1
miR-2419-3p	Sonic Hedgehog Signaling	0.000891251	DYRK1A,DYRK1B,GLI2,GSK3B,PRKAR1A,PRKAR1B,SUFU
miR-2419-3p	Fc Epsilon RI Signaling	0.000891251	AKT2,MAP2K2,MAP2K6,MAPK1,MAPK12,PIK3CD,PIK3R2,PIK3R5,PIK3R6,PLA2G4D,PLCG1,PLCG2,PRKCA,PRKCG,PTPN11,RAP2B
miR-2419-3p	PAK Signaling	0.000891251	ITGAL,LIMK1,LIMK2,MAP2K2,MAPK1,MAPK12,MYLK,PAK4,PDGFA,PDGFC,PIK3CD,PIK3R2,PIK3R5,PIK3R6,PXN,RAP2B
miR-2419-3p	UVA-Induced MAPK Signaling	0.00109648	MAPK1,MAPK12,PARP10,PDIA3,PIK3CD,PIK3R2,PIK3R5,PIK3R6,PLCG1,PLCG2,PRKCA,RAP2B,RPS6KA2,RPS6KA4
miR-2419-3p	IL-7 Signaling Pathway	0.00125893	AKT2,BAK1,FOXO3,GSK3B,JAK3,MAPK1,MAPK12,PAX5,PIK3CD,PIK3R2,PIK3R5,PIK3R6
miR-2419-3p	Epithelial Adherens Junction Signaling	0.00125893	ACVR2B,AKT2,ARHGAP35,ARPC2,ARPC5L,CTNND1,LEF1,LIMK1,LIMK2,MYH10,NECTIN1,NF2,NOTCH2,PAK4,PPM1L,PTPA,RAP2B,RAPGEF1,TNS1
miR-2419-3p	Remodeling of Epithelial Adherens Junctions	0.00128825	ACTC1,ARF6,ARPC2,ARPC5L,CTNND1,DNM2,MAPRE3,RAB5C,RAB7A,TUBG1,ZYX
miR-2419-3p	Ceramide Signaling	0.00144544	AKT2,CTSD,KSR1,NGFR,PIK3CD,PIK3R2,PIK3R5,PIK3R6,PPM1L,PTPA,RAP2B,RELA,S1PR1
miR-2419-3p	IL-12 Signaling and Production in Macrophages	0.00154882	AKT2,CD40,IKBKB,IKBKE,MAP2K2,MAPK1,MAPK12,ORM1,PIK3CD,PIK3R2,PIK3R5,PIK3R6,PRKCA,PRKCG,RAB7A,RELA,RXRA
miR-2419-3p	Neuroinflammation Signaling Pathway	0.00186209	ACVR2B,AKT2,BDNF,CD40,CNTF,CREB3L3,CREB5,CX3CR1,GABBR1,GRIN1,GRIN2D,GSK3B,IKBKB,IKBKE,JAK3,MAPK1,MAPK12,MAPT,NFATC2,NFATC4,PIK3CD,PIK3R2,PIK3R5,PIK3R6,PLA2G4D,PLCG1,PLCG2,PPP3R1,PRKCG,PYCARD,RELA
miR-2419-3p	Thrombin Signaling	0.00186209	AKT2,ARHGEF16,ARHGEF4,CAMK1D,GATA2,GNA13,GNAI2,IKBKB,MAP2K2,MAPK1,MAPK12,MPRIP,MYLK,PDIA3,PIK3CD,PIK3R2,PIK3R5,PIK3R6,PLCG1,PLCG2,PRKCA,PRKCG,RAP2B,RELA
miR-2419-3p	IL-2 Signaling	0.00194984	AKT2,JAK3,MAP2K2,MAPK1,PIK3CD,PIK3R2,PIK3R5,PIK3R6,PTPN11,RAP2B
miR-2419-3p	Iron homeostasis signaling pathway	0.00199526	ACO2,ATP6V0E2,ATP6V1B2,ATP6V1C2,ATP6V1G3,BMPR1A,CDC34,CREB3L3,CUL1,FECH,FXN,HIF1A,HIF3A,JAK3,LYRM4,MAPK1,PDGFA
miR-2419-3p	April Mediated Signaling	0.00204174	IKBKB,IKBKE,MAPK1,MAPK12,NFATC2,NFATC4,RELA,TRAF1
miR-2419-3p	Telomerase Signaling	0.0025704	AKT2,HDAC11,HDAC4,MAP2K2,MAPK1,PIK3CD,PIK3R2,PIK3R5,PIK3R6,POT1,PPM1L,PTPA,RAP2B,TPP1
miR-2419-3p	PPAR Signaling	0.0025704	IKBKB,IKBKE,MAP2K2,MAPK1,NCOR1,NGFR,NR1H3,PDGFA,PDGFC,PPARA,PPARD,RAP2B,RELA,RXRA
miR-2419-3p	IL-9 Signaling	0.00281838	JAK3,PIK3CD,PIK3R2,PIK3R5,PIK3R6,RELA,SOCS3
miR-2419-3p	Synaptic Long Term Depression	0.0030903	CACNA1A,CACNA2D2,CACNB1,GNA13,GNAI2,GRM1,GRM4,LCAT,MAP2K2,MAPK1,NOS1,PDIA3,PLA2G4D,PLCG1,PLCG2,PPM1L,PRKCA,PRKCG,PTPA,RAP2B,SLC39A7
miR-2419-3p	ERB2-ERBB3 Signaling	0.0030903	GSK3B,JAK3,MAP2K2,MAPK1,NRG2,PIK3CD,PIK3R2,PIK3R5,PIK3R6,RAP2B
miR-2419-3p	EGF Signaling	0.00323594	AKT2,MAPK1,MAPK12,PIK3CD,PIK3R2,PIK3R5,PIK3R6,PLCG1,PRKCA
miR-2419-3p	GDNF Family Ligand-Receptor Interactions	0.00323594	GFRA2,MAP2K2,MAPK1,MAPK12,PIK3CD,PIK3R2,PIK3R5,PIK3R6,PLCG1,PLCG2,RAP2B
miR-2419-3p	BMP signaling pathway	0.00323594	BMPR1A,MAP2K2,MAPK1,MAPK12,PITX2,PRKAR1A,PRKAR1B,RAP2B,RELA,RUNX2,SMAD7,SMURF1
miR-2419-3p	Regulation Of The Epithelial Mesenchymal Transition In Development Pathway	0.00323594	AXIN1,FZD7,GLI2,GSK3B,HIF1A,JAG1,LEF1,LOX,RELA,SUFU,WNT5A,WNT8B
miR-2419-3p	cAMP-mediated signaling	0.00331131	ADRA2B,APEX1,AVPR2,CALM1 (includes others),CAMK1D,CREB3L3,CREB5,DRD2,DRD4,FFAR3,GABBR1,GLP1R,GNAI2,GRM4,HTR6,MAP2K2,MAPK1,PDE6B,PDE6G,PPP3R1,PRKAR1A,PRKAR1B,S1PR1,VIPR1
miR-2419-3p	eNOS Signaling	0.00346737	AKT2,AQP10,AQP2,BDKRB2,CALM1 (includes others),DNM2,HSPA4,PDGFC,PIK3CD,PIK3R2,PIK3R5,PIK3R6,PLCG1,PLCG2,PRKAR1A,PRKAR1B,PRKCA,PRKCG
miR-2419-3p	Oxytocin In Brain Signaling Pathway	0.00354813	AKT2,CACNA1A,CACNA2D2,CACNB1,CALM1 (includes others),CREB3L3,CREB5,GNAI2,LCAT,MAP2K2,MAPK1,NLRP1,PIK3CD,PIK3R2,PIK3R5,PIK3R6,PLA2G4D,PRKCA,PRKCG,PYCARD,RAP2B
miR-2419-3p	Angiopoietin Signaling	0.00363078	AKT2,IKBKB,IKBKE,PAK4,PIK3CD,PIK3R2,PIK3R5,PIK3R6,PTPN11,RAP2B,RELA
miR-2419-3p	Apelin Pancreas Signaling Pathway	0.00363078	MAPK12,PIK3CD,PIK3R2,PIK3R5,PIK3R6,PRKAR1A,PRKAR1B,RELA
miR-2419-3p	IL-23 Signaling Pathway	0.00363078	AKT2,HIF1A,PIK3CD,PIK3R2,PIK3R5,PIK3R6,RELA,SOCS3
miR-2419-3p	Acute Phase Response Signaling	0.00371535	AKT2,C2,C3,F8,IKBKB,IKBKE,MAP2K2,MAP2K6,MAPK1,MAPK12,NGFR,ORM1,PIK3CD,PIK3R2,PTPN11,RAP2B,RBP1,RELA,SOCS3,SOCS4
miR-2419-3p	Gap Junction Signaling	0.00371535	ACTC1,AKT2,DRD2,GNAI2,MAP2K2,MAPK1,PDIA3,PIK3CD,PIK3R2,PIK3R5,PIK3R6,PLCG1,PLCG2,PPP3R1,PRKAR1A,PRKAR1B,PRKCA,PRKCG,RAP2B,SLC39A7,TUBG1
miR-2419-3p	SNARE Signaling Pathway	0.00389045	CACNA2D2,CACNB1,CALM1 (includes others),CPLX2,DNAJC5,MYH10,MYH9,MYO18A,PRKAR1A,PRKAR1B,RAB22A,RAB7A,SNAP29,STX1A,SYT7,SYT8
miR-2419-3p	Neurovascular Coupling Signaling Pathway	0.00398107	BDKRB2,CACNA1A,CACNA2D2,CACNB1,CALM1 (includes others),ENTPD6,GABBR1,GRIN1,GRIN2D,GRM1,KCNJ1,KCNJ10,KCNJ12,KCNMB3,KCNN3,LCAT,MAPT,MPRIP,NOS1,PLA2G4D,PRKAR1A,PRKAR1B,SLC39A7
miR-2419-3p	Sirtuin Signaling Pathway	0.00398107	APEX1,ATG7,ATG9B,BCL2L11,DOT1L,FOXO3,GSK3B,H1-10,H1-2,H3C14,HIF1A,MAPK1,MAPK12,NDRG1,NDUFA11,NDUFA4L2,NDUFS7,NR1H3,PAM16,POLR1E,PPARA,RELA,SF3A1,SOD3,TIMM22,TIMM8A,TOMM40,XRCC6
miR-2419-3p	Inhibition of ARE-Mediated mRNA Degradation Pathway	0.00398107	AKT2,CNOT11,DIS3,EDC3,EXOSC7,MAPK1,MAPK12,MAPKAPK2,NGFR,PABPN1,PAPOLG,PPM1L,PRKAR1A,PRKAR1B,PTPA,ZFP36,ZFP36L1,ZFP36L2
miR-2419-3p	Endocannabinoid Neuronal Synapse Pathway	0.0040738	CACNA1A,CACNA2D2,CACNB1,FAAH,GNAI2,GRIN1,GRIN2D,GRM1,MAPK1,MAPK12,MGLL,PDIA3,PLCG1,PLCG2,PPP3R1,PRKAR1A,PRKAR1B
miR-2419-3p	iNOS Signaling	0.00416869	CALM1 (includes others),HMGA1,IKBKB,IKBKE,JAK3,MAPK1,MAPK12,RELA
miR-2419-3p	nNOS Signaling in Neurons	0.00416869	CALM1 (includes others),CAPN2,GRIN1,GRIN2D,NOS1,PPP3R1,PRKCA,PRKCG
miR-2419-3p	CDK5 Signaling	0.00457088	BDNF,CACNA1A,FOSB,MAP2K2,MAPK1,MAPK12,MAPT,NGFR,PPM1L,PPP1R3D,PRKAR1A,PRKAR1B,PTPA,RAP2B
miR-2419-3p	RHOGDI Signaling	0.00467735	ACTC1,ARHGAP1,ARHGAP35,ARHGAP8/PRR5-ARHGAP8,ARHGEF16,ARHGEF4,ARPC2,ARPC5L,CDH7,GNA13,GNAI2,ITGAL,LIMK1,LIMK2,MYH10,MYH9,PAK4,PIP4K2B,PIP5K1A,PIP5K1C,PRKCA,WASF2
miR-2419-3p	Acute Myeloid Leukemia Signaling	0.00467735	AKT2,EIF4EBP1,LEF1,MAP2K2,MAP2K6,MAPK1,PIK3CD,PIK3R2,PIK3R5,PIK3R6,RAP2B,RELA
miR-2419-3p	PFKFB4 Signaling Pathway	0.0047863	CREB3L3,CREB5,HK1,MAP2K2,MAP2K6,MAPK1,PRKAR1A,PRKAR1B
miR-2419-3p	Agrin Interactions at Neuromuscular Junction	0.00537032	ACTC1,CTTN,DAG1,MAPK1,MAPK12,NRG2,PAK4,PKLR,PXN,RAP2B
miR-2419-3p	GM-CSF Signaling	0.00537032	AKT2,MAP2K2,MAPK1,PIK3CD,PIK3R2,PIK3R5,PIK3R6,PPP3R1,PTPN11,RAP2B
miR-2419-3p	GNRH Signaling	0.00562341	CACNA1A,CACNA2D2,CACNB1,CALM1 (includes others),CREB3L3,CREB5,GNAI2,MAP2K2,MAP2K6,MAP3K9,MAPK1,MAPK12,PAK4,PRKAR1A,PRKAR1B,PRKCA,PRKCG,PXN,RAP2B,RELA
miR-2419-3p	G Beta Gamma Signaling	0.0057544	AKT2,CACNA1A,CACNA2D2,CACNB1,DNM2,GNA13,GNAI2,MAPK1,PLCG1,PLCG2,PRKAR1A,PRKAR1B,PRKCA,PRKCG,RAP2B
miR-2419-3p	Sertoli Cell-Sertoli Cell Junction Signaling	0.00588844	ACTC1,AKT2,AXIN1,CLDN15,CLDN19,EPN1,GSK3B,ITGAL,MAP2K2,MAP3K9,MAPK1,MAPK12,MTMR2,NECTIN1,NOS1,PRKAR1A,PRKAR1B,RAP2B,SPTBN1,SPTBN2,TUBG1
miR-2419-3p	Clathrin-mediated Endocytosis Signaling	0.00588844	ACTC1,AP2S1,ARF6,ARPC2,ARPC5L,CTTN,DNM2,EPN1,NUMB,ORM1,PDGFA,PDGFC,PIK3CD,PIK3R2,PIK3R5,PIK3R6,PIP5K1C,PPP3R1,RAB5C,RAB7A
miR-2419-3p	Amyloid Processing	0.00691831	AKT2,CAPN2,GSK3B,MAPK1,MAPK12,MAPT,PRKAR1A,PRKAR1B
miR-2419-3p	Sphingosine-1-phosphate Signaling	0.00724436	AKT2,GNA13,GNAI2,MAPK1,PDGFA,PDGFC,PDIA3,PIK3CD,PIK3R2,PIK3R5,PIK3R6,PLCG1,PLCG2,S1PR1
miR-2419-3p	TGF-β Signaling	0.00724436	ACVR2B,BMPR1A,INHBB,MAP2K2,MAP2K6,MAPK1,MAPK12,PITX2,RAP2B,RUNX2,SMAD7,SMURF1
miR-2419-3p	Paxillin Signaling	0.00724436	ACTC1,ARF6,CSK,ITGAL,MAPK1,MAPK12,PAK4,PIK3CD,PIK3R2,PIK3R5,PIK3R6,PXN,RAP2B
miR-2419-3p	IL-8 Signaling	0.00724436	AKT2,EIF4EBP1,GNA13,GNAI2,IKBKB,IKBKE,LIMK1,LIMK2,MAP2K2,MAPK1,MAPK12,PDGFC,PIK3CD,PIK3R2,PIK3R5,PIK3R6,PLD4,PRKCA,PRKCG,RAP2B,RELA
miR-2419-3p	Gα12/13 Signaling	0.00758578	AKT2,CDH7,GNA13,IKBKB,IKBKE,MAP2K2,MAPK1,MAPK12,PIK3CD,PIK3R2,PIK3R5,PIK3R6,PXN,RAP2B,RELA
miR-2419-3p	FcγRIIB Signaling in B Lymphocytes	0.00758578	CACNA1A,CACNA2D2,CACNB1,CD79B,MAPK12,PIK3CD,PIK3R2,PIK3R5,PIK3R6,PLCG2,RAP2B
miR-2419-3p	p53 Signaling	0.00851138	ADGRB1,AKT2,CHEK1,GSK3B,HIF1A,HIPK2,JMY,PIK3CD,PIK3R2,PIK3R5,PIK3R6,TRIM29
miR-2419-3p	STAT3 Pathway	0.00870964	BMPR1A,IFNAR1,IFNLR1,IGF2R,IL20RB,IL22RA1,MAP2K2,MAP3K9,MAPK1,MAPK12,NGFR,RAP2B,SOCS3,SOCS4,TNFRSF11A
miR-2419-3p	IL-22 Signaling	0.00954993	AKT2,IL22RA1,MAPK1,MAPK12,SOCS3
miR-2419-3p	Gαs Signaling	0.0102329	ADD1,ADD2,AVPR2,CREB3L3,CREB5,GLP1R,GNA13,GNAI2,HTR6,MAP2K2,MAPK1,PRKAR1A,PRKAR1B,VIPR1
miR-2419-3p	White Adipose Tissue Browning Pathway	0.0104713	BDNF,CACNA1A,CACNA2D2,CACNB1,CREB3L3,CREB5,CTBP2,FOXC2,MAPK1,MAPK12,PPARA,PRKAR1A,PRKAR1B,RXRA,THRA
miR-2419-3p	Antiproliferative Role of Somatostatin Receptor 2	0.0104713	MAP2K2,MAPK1,NOS1,PIK3CD,PIK3R2,PIK3R5,PIK3R6,PTPN11,RAP2B,SLC39A7
miR-2419-3p	RAR Activation	0.0107152	AKT2,CARM1,CSK,DPF1,IGFBP3,MAPK1,MAPK12,MAPKAPK2,NCOR1,PIK3CD,PIK3R2,PRKAR1A,PRKAR1B,PRKCA,PRKCG,RBP1,RELA,RXRA,SMAD7,SMARCD1
miR-2419-3p	Tight Junction Signaling	0.0112202	ACTC1,AKT2,CLDN15,CLDN19,MYH10,MYH9,MYLK,MYO18A,NECTIN1,NGFR,PPM1L,PRKAR1A,PRKAR1B,PTPA,RELA,SMURF1,STX1A,VAPA
miR-2419-3p	GP6 Signaling Pathway	0.0114815	AKT2,CALM1 (includes others),COL11A2,COL5A1,COL6A2,GSK3B,PIK3CD,PIK3R2,PIK3R5,PIK3R6,PLCG1,PLCG2,PRKCA,PRKCG
miR-2419-3p	Apoptosis Signaling	0.0134896	BAK1,BCL2L11,CAPN2,IKBKB,IKBKE,MAP2K2,MAPK1,PLCG1,PLCG2,PRKCA,RAP2B,RELA
miR-2419-3p	CD27 Signaling in Lymphocytes	0.0134896	IKBKB,IKBKE,MAP2K2,MAP2K6,MAP3K9,MAPK12,RELA,SIVA1
miR-2419-3p	Neuregulin Signaling	0.0138038	AKT2,CRKL,ITGAL,MAP2K2,MAPK1,NRG2,PIK3R2,PLCG1,PLCG2,PRKCA,PRKCG,PTPN11,RAP2B
miR-2419-3p	NRF2-mediated Oxidative Stress Response	0.0141254	ACTC1,CDC34,CYP2B6,DNAJB1,DNAJB13,DNAJC5,DNAJC5G,FKBP5,GSK3B,MAFG,MAFK,MAP2K2,MAP2K6,MAPK1,PIK3CD,PIK3R2,PIK3R5,PIK3R6,PRKCA,PRKCG,RAP2B,SOD3
miR-2419-3p	Role of JAK1 and JAK3 in γc Cytokine Signaling	0.0144544	JAK3,MAPK1,PIK3CD,PIK3R2,PIK3R5,PIK3R6,PTPN11,RAP2B,SOCS3
miR-2419-3p	Calcium Transport I	0.0154882	ATP2A3,ATP2B2,ATP2B4
miR-2419-3p	IL-17A Signaling in Fibroblasts	0.018197	GSK3B,IKBKB,IKBKE,MAPK1,MAPK12,RELA
miR-2419-3p	Notch Signaling	0.018197	DTX4,FURIN,JAG1,LFNG,NOTCH2,NUMB
miR-2419-3p	TR/RXR Activation	0.0186209	ACACA,AKT2,HIF1A,NCOR1,PIK3CD,PIK3R2,PIK3R5,PIK3R6,RXRA,THRA
miR-2419-3p	Netrin Signaling	0.0186209	CACNA1A,CACNA2D2,CACNB1,NFATC2,NFATC4,PPP3R1,PRKAR1A,PRKAR1B,UNC5B
miR-2419-3p	Adipogenesis pathway	0.0190546	ATG7,BMPR1A,CTBP2,FOXC2,FZD7,HDAC11,HDAC4,HIF1A,KAT6A,NFATC4,RBP1,SIN3B,SLC2A4,WNT5A
miR-2419-3p	Th1 Pathway	0.0190546	CD40,ICOSLG/LOC102723996,IFNAR1,JAK3,MAP2K6,NFATC2,NFATC4,NOTCH2,PIK3CD,PIK3R2,PIK3R5,PIK3R6,SOCS3
miR-2419-3p	NAD Signaling Pathway	0.0223872	AKT2,GSK3B,H1-10,H1-2,H2BC17,H2BC5,HIF1A,NADSYN1,PARP10,PIK3CD,PIK3R2,PIK3R5,PIK3R6,POLR2J2/POLR2J3,SLC7A5
miR-2419-3p	Endothelin-1 Signaling	0.0223872	GNA13,GNAI2,LCAT,MAPK1,MAPK12,NOS1,PDIA3,PIK3CD,PIK3R2,PIK3R5,PIK3R6,PLA2G4D,PLCG1,PLCG2,PLD4,PRKCA,PRKCG,RAP2B
miR-2419-3p	Relaxin Signaling	0.0275423	AKT2,APEX1,GNA13,GNAI2,MAPK1,PDE6B,PDE6G,PIK3CD,PIK3R2,PIK3R5,PIK3R6,PRKAR1A,PRKAR1B,RELA,SLC39A7
miR-2419-3p	CXCR4 Signaling	0.0275423	AKT2,ELMO2,GNA13,GNAI2,MAP2K2,MAPK1,MAPK12,PAK4,PIK3CD,PIK3R2,PIK3R5,PIK3R6,PRKCA,PRKCG,PXN,RAP2B
miR-2419-3p	Androgen Signaling	0.0275423	CACNA1A,CACNA2D2,CACNB1,CALM1 (includes others),DNAJB1,GNA13,GNAI2,H3C14,HSPA4,MAPK1,POLR2J2/POLR2J3,PRKAR1A,PRKAR1B,PRKCA,PRKCG,RELA
miR-2419-3p	mTOR Signaling	0.0295121	AKT2,ARHGAP8/PRR5-ARHGAP8,EIF4EBP1,HIF1A,MAPK1,PDGFC,PIK3CD,PIK3R2,PIK3R5,PIK3R6,PLD4,PPM1L,PRKCA,PRKCG,PTPA,RAP2B,RHEB,RPS6KA2,RPS6KA4
miR-2419-3p	VDR/RXR Activation	0.0295121	HR,IGFBP3,NCOR1,PDGFA,PPARD,PRKCA,PRKCG,RUNX2,RXRA
miR-2419-3p	ID1 Signaling Pathway	0.0323594	ACVR2B,AKT2,BLK,BMPR1A,FOXO3,GLI2,GSK3B,HIF1A,IGF2,MAPK1,MAPK12,NGFR,PDGFC,PIK3CD,PIK3R2,PIK3R5,PIK3R6,RAP2B
miR-2419-3p	Dopamine Receptor Signaling	0.0323594	DRD2,DRD4,PPM1L,PPP1R3D,PRKAR1A,PRKAR1B,PTPA,SLC6A3,TH
miR-2419-3p	Th1 and Th2 Activation Pathway	0.0323594	ACVR2B,CD40,ICOSLG/LOC102723996,IFNAR1,JAG1,JAK3,MAP2K6,NFATC2,NFATC4,NOTCH2,PIK3CD,PIK3R2,PIK3R5,PIK3R6,S1PR1,SOCS3
miR-2419-3p	GPCR-Mediated Nutrient Sensing in Enteroendocrine Cells	0.0323594	CACNA1A,CACNA2D2,CACNB1,FFAR3,GNAI2,PDIA3,PLCG1,PLCG2,PRKAR1A,PRKAR1B,PRKCA,PRKCG
miR-2419-3p	WNT/β-catenin Signaling	0.0338844	ACVR2B,AKT2,APC2,AXIN1,FZD7,GSK3B,LEF1,PPARD,PPM1L,PTPA,SOX10,SOX12,SOX13,SOX3,WNT5A,WNT8B
miR-2419-3p	IL-4 Signaling	0.0346737	AKT2,HMGA1,JAK3,NFATC2,NFATC4,PIK3CD,PIK3R2,PIK3R5,PIK3R6,RAP2B
miR-2419-3p	p38 MAPK Signaling	0.0363078	CDC25B,CREB3L3,CREB5,H3C14,MAP2K6,MAPK12,MAPKAPK2,MAPT,MAX,PLA2G4D,RPS6KA2,RPS6KA4
miR-2419-3p	Role of MAPK Signaling in the Pathogenesis of Influenza	0.0398107	AKT2,LCAT,MAP2K2,MAP2K6,MAPK1,MAPK12,PLA2G4D,PRKCA,RAP2B
miR-2419-3p	Erythropoietin Signaling Pathway	0.0398107	AKT2,CNTF,FOXO3,GSK3B,HIF1A,MAP2K2,MAPK1,PIK3CD,PIK3R2,PIK3R5,PIK3R6,PLCG1,PRKCA,PRKCG,RAP2B,RELA
miR-2419-3p	Cardiac β-adrenergic Signaling	0.0416869	APEX1,ATP2A3,CACNA1A,CACNA2D2,CACNB1,GNA13,GNAI2,GRK3,PDE6B,PDE6G,PPM1L,PPP1R3D,PRKAR1A,PRKAR1B,PTPA,SLC8A2
miR-2419-3p	IL-1 Signaling	0.0416869	GNA13,GNAI2,IKBKB,IKBKE,MAP2K6,MAPK1,MAPK12,PRKAR1A,PRKAR1B,RELA
miR-2419-3p	Th2 Pathway	0.0436516	ACVR2B,CD40,ICOSLG/LOC102723996,JAG1,JAK3,NFATC2,NOTCH2,PIK3CD,PIK3R2,PIK3R5,PIK3R6,S1PR1,SOCS3
miR-2419-3p	Role of JAK family kinases in IL-6-type Cytokine Signaling	0.047863	MAPK1,MAPK12,PTPN11,SOCS3
miR-2419-3p	CDP-diacylglycerol Biosynthesis I	0.047863	AGPAT3,CDS1,GPAM,LPCAT3
miR-2419-3p	GADD45 Signaling	0.0489779	ACVR2B,FOXO3,MAP2K6,MAPK1,MAPK12,POU2F1,RELA
miR-10172-3p	Opioid Signaling Pathway	7.4131e-06	CACNA1C,CACNG1,CACNG7,EGR4,FOSB,GNG4,GSK3B,HRAS,KCNJ6,KCNJ9,NOS1,PRKAR2B,RPS6KA2,SLC12A5,TCF7
miR-10172-3p	Dopamine-DARPP32 Feedback in cAMP Signaling	0.00020893	ATP2A3,CACNA1C,CACNG1,CACNG7,KCNJ6,KCNJ9,NOS1,PLCH1,PPP2R5C,PRKAR2B
miR-10172-3p	Neurovascular Coupling Signaling Pathway	0.000269153	CACNA1C,CACNG1,CACNG7,CHRM3,ENTPD1,KCNJ6,KCNJ9,NOS1,ORAI2,PLA2G4B,PRKAR2B
miR-10172-3p	G Beta Gamma Signaling	0.000389045	CACNA1C,CACNG1,CACNG7,GNG4,HRAS,KCNJ6,KCNJ9,PRKAR2B
miR-10172-3p	Axonal Guidance Signaling	0.000630957	ABLIM2,BAIAP2,CXCL12,GNG4,GSK3B,HRAS,ITGB5,ITSN1,MMP8,NTRK3,PLCH1,PRKAR2B,ROBO1,SUFU,TUBB6,VEGFA,WNT10B
miR-10172-3p	ERK/MAPK Signaling	0.000776247	DUSP2,DUSP4,EIF4EBP1,ETS2,HRAS,ITGB5,PLA2G4B,PPP2R5C,PRKAR2B,TLN2
miR-10172-3p	Amyotrophic Lateral Sclerosis Signaling	0.001	BCL2,CACNA1C,CACNG1,CACNG7,NOS1,VEGFA,XIAP
miR-10172-3p	Endocannabinoid Neuronal Synapse Pathway	0.001	CACNA1C,CACNG1,CACNG7,GNG4,KCNJ6,KCNJ9,PLCH1,PRKAR2B
miR-10172-3p	Sertoli Cell-Sertoli Cell Junction Signaling	0.0020893	EPN2,GSK3B,HRAS,ITGB5,NOS1,PRKAR2B,SPTBN2,TJP1,TUBB6
miR-10172-3p	Ephrin B Signaling	0.00295121	CBL,CXCL12,GNG4,HRAS,ITSN1
miR-10172-3p	Circadian Rhythm Signaling	0.00380189	CACNA1C,CACNG1,CACNG7,EIF4EBP1,GNG4,GSK3B,HRAS,NOS1,PLCH1,PRKAR2B
miR-10172-3p	Synaptogenesis Signaling Pathway	0.0042658	CDH10,CDH6,CTNND1,EIF4EBP1,GSK3B,HRAS,ITSN1,PRKAR2B,RASGRF1,UNC13A,VTI1A
miR-10172-3p	Corticotropin Releasing Hormone Signaling	0.00467735	CACNA1C,CACNG1,CACNG7,MEF2C,NOS1,PRKAR2B,VEGFA
miR-10172-3p	BEX2 Signaling Pathway	0.00489779	BCL2,GSK3B,PPP2R5C,TCF7,VEGFA
miR-10172-3p	Oxytocin In Brain Signaling Pathway	0.00562341	CACNA1C,CACNG1,CACNG7,GNG4,HRAS,MEF2C,PLA2G4B,SLC12A5
miR-10172-3p	Regulation Of The Epithelial Mesenchymal Transition In Development Pathway	0.00660693	GSK3B,PYGO1,SUFU,TCF7,WNT10B
miR-10172-3p	Sonic Hedgehog Signaling	0.00691831	GSK3B,PRKAR2B,SUFU
miR-10172-3p	Triacylglycerol Degradation	0.0074131	ABHD16A,LIPG,NDST1,TARS2
miR-10172-3p	HIF1α Signaling	0.00776247	ADM,APEX1,EIF4EBP1,HIF1AN,HRAS,MMP8,RBX1,VEGFA
miR-10172-3p	WNT/β-catenin Signaling	0.00954993	CD44,GSK3B,PPP2R5C,SOX21,TCF7,TLE3,WNT10B
miR-10172-3p	Estrogen Receptor Signaling	0.0102329	BCL2,CACNA1C,CACNG1,CACNG7,EIF4EBP1,GNG4,GSK3B,HRAS,MMP8,PLCH1,PRKAR2B,VEGFA
miR-10172-3p	White Adipose Tissue Browning Pathway	0.0114815	CACNA1C,CACNG1,CACNG7,HIF1AN,PRKAR2B,VEGFA
miR-10172-3p	MSP-RON Signaling In Cancer Cells Pathway	0.0123027	ETS2,GSK3B,HRAS,RPS6KA2,TCF7,VEGFA
miR-10172-3p	Sorbitol Degradation I	0.0134896	SORD
miR-10172-3p	Oxytocin Signaling Pathway	0.0151356	CACNA1C,CACNG1,CACNG7,GNG4,GSK3B,HRAS,MEF2C,PLA2G4B,PRKAR2B
miR-10172-3p	3-phosphoinositide Degradation	0.0158489	ATP1A2,DUSP13,DUSP2,DUSP4,PPM1H,PPP1R1A,PPP2R5C
miR-10172-3p	PTEN Signaling	0.0169824	BCL2,CBL,GSK3B,HRAS,ITGB5,NTRK3
miR-10172-3p	Regulation of the Epithelial-Mesenchymal Transition Pathway	0.017378	FGF19,FGF7,GSK3B,HRAS,PYGO1,TCF7,WNT10B
miR-10172-3p	Epithelial Adherens Junction Signaling	0.0204174	BAIAP2,CTNND1,HRAS,PPP2R5C,STK4,TCF7
miR-10172-3p	Maturity Onset Diabetes of Young (MODY) Signaling	0.0218776	APOL3,CACNA1C,CACNG1,CACNG7
miR-10172-3p	Phagosome Maturation	0.0218776	ATP6V1E1,CTSO,M6PR,NOS1,TUBB6,VTI1A
miR-10172-3p	Protein Kinase A Signaling	0.0245471	APEX1,DUSP2,DUSP4,GNG4,GSK3B,PLCH1,PRKAR2B,PTPRE,PTPRS,TCF7,TNNI1
miR-10172-3p	FLT3 Signaling in Hematopoietic Progenitor Cells	0.025704	CBL,EIF4EBP1,HRAS,RPS6KA2
miR-10172-3p	Androgen Signaling	0.0281838	CACNA1C,CACNG1,CACNG7,GNG4,KAT7,PRKAR2B
miR-10172-3p	FcγRIIB Signaling in B Lymphocytes	0.0288403	CACNA1C,CACNG1,CACNG7,HRAS
miR-10172-3p	HIPPO signaling	0.0288403	AMOT,CD44,PPP2R5C,STK4
miR-10172-3p	14-3-3-mediated Signaling	0.0295121	CBL,GSK3B,HRAS,PLCH1,TUBB6
miR-10172-3p	Calcium Signaling	0.0295121	ATP2A3,CACNA1C,CACNG1,CACNG7,MEF2C,PRKAR2B,TNNI1
miR-10172-3p	BMP signaling pathway	0.030903	GREM1,HRAS,PRKAR2B,XIAP
miR-10172-3p	Synaptic Long Term Potentiation	0.0331131	CACNA1C,HRAS,PLCH1,PPP1R1A,PRKAR2B
miR-10172-3p	EIF2 Signaling	0.0338844	BCL2,GSK3B,HRAS,PTBP1,RPS28,VEGFA,XIAP
miR-10172-3p	Protein Ubiquitination Pathway	0.0346737	CBL,DNAJC8,RBX1,UBE2H,UBE2W,USP3,USP46,XIAP
miR-10172-3p	P2Y Purigenic Receptor Signaling Pathway	0.0354813	GNG4,HRAS,P2RY2,PLCH1,PRKAR2B
miR-10172-3p	CREB Signaling in Neurons	0.0380189	CACNA1C,CACNG1,CACNG7,CHRM3,GNG4,GPR161,HRAS,NTRK3,P2RY2,PLCH1,PRKAR2B,PTAFR,VEGFA,XCR1
miR-10172-3p	Methylglyoxal Degradation I	0.0398107	HAGHL
miR-10172-3p	CLEAR Signaling Pathway	0.0416869	ATP6V1E1,GSK3B,HRAS,M6PR,NTRK3,PPP2R5C,STK4,VEGFA
miR-10172-3p	Role of CHK Proteins in Cell Cycle Checkpoint Control	0.042658	PPP2R5C,RPA1,SLC19A1
miR-10172-3p	Insulin Receptor Signaling	0.042658	CBL,EIF4EBP1,GSK3B,HRAS,PRKAR2B
miR-10172-3p	GNRH Signaling	0.047863	CACNA1C,CACNG1,CACNG7,GNG4,HRAS,PRKAR2B
miR-10172-3p	Leukocyte Extravasation Signaling	0.0489779	CD44,CTNND1,CXCL12,ICAM1,MMP8,SELPLG

## Sheet: Supplementary Table S3
Supplemental Table 3. Biological pathways enriched based on differnetially expressed mRNA genes in the anterior pituitary of 12 week old bull calves offered varying planes of nutrition
enriched pathway	p-value	genes
Thio-molybdenum Cofactor Biosynthesis	0.00144544	MOCOS
Role of Osteoblasts, Osteoclasts and Chondrocytes in Rheumatoid Arthritis	0.00398107	FOS,SPP1,WNT11
Prolactin Signaling	0.00676083	FOS,KCNMB2
Glycine Betaine Degradation	0.0141254	DMGDH
IL-12 Signaling and Production in Macrophages	0.0162181	FOS,SERPINA1
G-Protein Coupled Receptor Signaling	0.017378	ADCYAP1R1,FOS,RGS4,VIPR2
Factors Promoting Cardiogenesis in Vertebrates	0.0199526	MYH6,WNT11
Hepatic Fibrosis Signaling Pathway	0.0218776	FOS,SPP1,WNT11
HOTAIR Regulatory Pathway	0.0229087	SPP1,WNT11
Tight Junction Signaling	0.0269153	FOS,MYH6
Tumor Microenvironment Pathway	0.0269153	FOS,SPP1
Acute Phase Response Signaling	0.0288403	FOS,SERPINA1
Production of Nitric Oxide and Reactive Oxygen Species in Macrophages	0.0301995	FOS,SERPINA1
ILK Signaling	0.0331131	FOS,MYH6
IL-17A Signaling in Gastric Cells	0.0363078	FOS
cAMP-mediated signaling	0.0446684	RGS4,VIPR2
TNFR2 Signaling	0.0446684	FOS

## Sheet: Supplementary Table S4
Supplemental Table 4. Ingenuity pathway analysis networks based on differentially expressed mRNA genes in the anterior pituitary of 12 week old bull calves offered varying planes of nutrition
Network ID	Molecules in Network	Score	Focus Molecules	Top Diseases and Functions
1	ADCY,ADCYAP1R1,Alp,ANGPTL7,BMPER,Calcineurin protein(s),calpain,CaMKII,CARTPT,CG,Creb,ERK1/2,FOS,Gpcr,Growth hormone,Gsk3,Hdac,Insulin,MAFA,MYH6,NADPH oxidase,PCP4,PCSK1,Pka,Pkc(s),PLC,Pro-inflammatory Cytokine,Proinsulin,PTPN5,RGS4,ROCK,SERPINA1,SPP1,VIPR2,WNT11	37	15	[Endocrine System Development and Function, Organ Morphology, Renal and Urological System Development and Function]
2	24-hydroxycholesterol,ADCYAP1R1,AGT,AMY2B,ANGPTL7,APP,BEGAIN,BK Channel,C11orf87,CCDC80,CD248,CDK5R2,CSMD2,CUL4A,DAPK2,DMD,DMGDH,Endothelin,FAM163B,GAS2,GNRH2,HABP2,K Channel,KCNMB2,LTBP3,MAPK3,MOCOS,NR3C1,PAMR1,PC,SCRIB,SERTM1,TNS2,WDR86,WFDC1	37	15	[Cardiovascular System Development and Function, Organismal Development, Tissue Development]
3	26s Proteasome,acetic acid,Akt,Ap1,ASCL1,CALML6,cysteinyl-leukotriene,cytokine,DAP,Defb1,Endothelin,ERK,Focal adhesion kinase,HIF3A,Histone h3,Ige,IL-17A Signaling in Gastric Cells,IL1,Immunoglobulin,Jnk,Mapk,Mek,MSK1/2,MYZAP,NFkB (complex),NKX2-2,NPTX1,P38 MAPK,PI3K (complex),S100a7a,Sos,Tgf beta,TXNIP,Ubiquitin,Vegf	10	5	[Embryonic Development, Nervous System Development and Function, Organ Development]
4	CLEC2L,EXT2,FIBP	3	1	[Cancer, Cellular Compromise, Connective Tissue Disorders]

## Sheet: Supplementary Table S5
Supplemental Table 5. Biological processes enriched based on differnetially expressed mRNA genes in the anterior nucleus of 12 week old bull calves offered varying planes of nutrition
Category	p-value	Genes
Endocrine System Development and Function	1.67E-06-7.13E-03	ADCYAP1R1,ASCL1,CARTPT,CCDC80,MAFA,NKX2-2,PCSK1,RGS4,SPP1,TXNIP,VIPR2,WNT11
Carbohydrate Metabolism	7.28E-06-8.5E-03	ADCYAP1R1,ANGPTL7,CARTPT,CCDC80,MAFA,PCSK1,RGS4,SPP1,TXNIP,VIPR2
Molecular Transport	7.28E-06-1.2E-02	ADCYAP1R1,ANGPTL7,BMPER,CARTPT,CCDC80,FOS,KCNMB2,MAFA,NKX2-2,PCP4,PCSK1,PTPN5,RGS4,SERPINA1,SPP1,TXNIP,VIPR2
Small Molecule Biochemistry	7.28E-06-1.14E-02	ADCYAP1R1,ANGPTL7,CARTPT,CCDC80,DMGDH,FOS,MAFA,MOCOS,MYH6,NKX2-2,PCP4,PCSK1,RGS4,SERPINA1,SPP1,TXNIP,VIPR2
Protein Synthesis	3.28E-05-8.48E-03	ADCYAP1R1,CARTPT,CCDC80,PCSK1,SPP1
Cellular Development	3.88E-05-1.14E-02	ADCYAP1R1,ASCL1,BMPER,CARTPT,DMGDH,FOS,NKX2-2,RGS4,SERPINA1,SPP1,TXNIP,VIPR2,WNT11
Embryonic Development	4.14E-05-1.14E-02	ADCYAP1R1,ASCL1,BMPER,FOS,HIF3A,MYH6,NKX2-2,PCSK1,RGS4,SPP1,TXNIP,WNT11
Nervous System Development and Function	4.14E-05-1.14E-02	ADCYAP1R1,ASCL1,BMPER,CARTPT,FOS,KCNMB2,NKX2-2,NPTX1,PCP4,PTPN5,RGS4,SPP1
Organ Development	4.14E-05-1.14E-02	ADCYAP1R1,ASCL1,BMPER,FOS,HIF3A,MYH6,NKX2-2,RGS4,SPP1,TXNIP,VIPR2,WNT11
Organ Morphology	4.14E-05-1.14E-02	ADCYAP1R1,ASCL1,BMPER,FOS,HIF3A,MAFA,MYH6,NKX2-2,PCP4,PCSK1,RGS4,SPP1,TXNIP,WNT11
Organismal Development	4.14E-05-1.21E-02	ADCYAP1R1,ASCL1,BMPER,FOS,HIF3A,MAFA,MYH6,NKX2-2,NPTX1,PCP4,PCSK1,RGS4,SPP1,TXNIP,VIPR2,WNT11
Renal and Urological System Development and Function	4.14E-05-1.14E-02	BMPER,FOS,SPP1,TXNIP,WNT11
Tissue Development	4.14E-05-1.22E-02	ADCYAP1R1,ASCL1,BMPER,CARTPT,FOS,MYH6,NKX2-2,RGS4,SPP1,TXNIP,VIPR2,WFDC1,WNT11
Lipid Metabolism	4.29E-05-9.51E-03	ANGPTL7,CARTPT,CCDC80,FOS,RGS4,SERPINA1,SPP1,TXNIP
Cell Morphology	1.2E-04-1.14E-02	ADCYAP1R1,ASCL1,BMPER,CARTPT,FOS,MAFA,MYH6,NKX2-2,PCSK1,RGS4,SPP1,TXNIP,WNT11
Cellular Function and Maintenance	1.2E-04-9.96E-03	ADCYAP1R1,CARTPT,FOS,MYH6,PCSK1,RGS4,SPP1,TXNIP
Cellular Growth and Proliferation	1.3E-04-1.14E-02	ADCYAP1R1,ASCL1,CARTPT,DMGDH,FOS,NKX2-2,NPTX1,RGS4,SERPINA1,SPP1,TXNIP,VIPR2
Cardiovascular System Development and Function	2.78E-04-1.05E-02	BMPER,CARTPT,FOS,HIF3A,MYH6,NPTX1,PCSK1,RGS4,SPP1,TXNIP,WNT11
Nucleic Acid Metabolism	3.65E-04-4.28E-03	ADCYAP1R1,CARTPT,MYH6,SPP1,TXNIP,VIPR2
Cell-To-Cell Signaling and Interaction	3.7E-04-1.14E-02	ADCYAP1R1,ASCL1,BMPER,CARTPT,CD248,FOS,KCNMB2,NPTX1,PCP4,PCSK1,PTPN5,RGS4,SERPINA1,SPP1,TXNIP,VIPR2,WNT11
Cell Signaling	4.18E-04-5.76E-03	ADCYAP1R1,CARTPT,PCP4,RGS4,SPP1,VIPR2
Amino Acid Metabolism	4.92E-04-1.14E-02	ADCYAP1R1,CARTPT,FOS,VIPR2
Tissue Morphology	6.36E-04-1.14E-02	ADCYAP1R1,ASCL1,BMPER,CARTPT,CCDC80,FOS,HIF3A,MAFA,MYH6,NKX2-2,NPTX1,PCSK1,RGS4,SERPINA1,SPP1,TXNIP,VIPR2,WNT11
Cellular Movement	7.32E-04-1.23E-02	CARTPT,CD248,FOS,MYH6,RGS4,SERPINA1,SPP1,WNT11
Drug Metabolism	7.32E-04-1.14E-02	CARTPT,FOS,NKX2-2
Cell Death and Survival	8.4E-04-1.14E-02	ADCYAP1R1,ASCL1,CCDC80,DMGDH,FOS,MYH6,NPTX1,PCP4,PTPN5,RGS4,SERPINA1,SPP1,TXNIP,VIPR2,WNT11
Connective Tissue Development and Function	8.41E-04-1.22E-02	ASCL1,BMPER,CARTPT,CCDC80,CD248,FOS,PCSK1,SPP1,TXNIP,VIPR2,WNT11
Skeletal and Muscular System Development and Function	8.41E-04-1.22E-02	ASCL1,BMPER,CARTPT,FOS,MYH6,RGS4,SPP1,TXNIP,VIPR2,WNT11
Digestive System Development and Function	1.02E-03-1.14E-02	ASCL1,CARTPT,CCDC80,FOS,MAFA,NKX2-2,RGS4,SPP1,TXNIP,VIPR2,WNT11
Behavior	1.43E-03-1.14E-02	ADCYAP1R1,CARTPT,CCDC80,FOS,NPTX1,RGS4,VIPR2
Cell Cycle	1.43E-03-9.96E-03	ADCYAP1R1,FOS,HIF3A,SPP1,TXNIP
Cellular Assembly and Organization	1.43E-03-5.7E-03	MYH6,NPTX1,PCSK1,RGS4,SPP1
Cellular Compromise	1.43E-03-1.14E-02	FOS,MYH6,PCSK1,PTPN5,SERPINA1,SPP1,TXNIP
Gene Expression	1.43E-03-7.13E-03	FOS,HIF3A
Hematological System Development and Function	1.43E-03-1.23E-02	BMPER,CARTPT,DMGDH,FOS,MYH6,NPTX1,PCSK1,SERPINA1,SPP1,TXNIP,VIPR2
Immune Cell Trafficking	1.43E-03-1.23E-02	BMPER,FOS,MYH6,NPTX1,SERPINA1,SPP1
Lymphoid Tissue Structure and Development	1.57E-03-1.14E-02	FOS,PCSK1,SPP1,TXNIP,VIPR2
Hematopoiesis	1.65E-03-5.7E-03	FOS,SERPINA1,SPP1
DNA Replication, Recombination, and Repair	2.86E-03-8.76E-03	FOS,RGS4,SERPINA1,SPP1
Vitamin and Mineral Metabolism	2.86E-03-9.51E-03	MOCOS,PCP4,RGS4,SERPINA1,SPP1
Organismal Functions	4.63E-03-5.7E-03	FOS,SPP1
Cell-mediated Immune Response	5.7E-03-1.04E-02	MYH6,SPP1
Reproductive System Development and Function	5.7E-03-7.66E-03	CARTPT,FOS,PCSK1
Visual System Development and Function	5.7E-03-6.57E-03	ASCL1,FOS
Organismal Survival	9.43E-03-1.01E-02	ADCYAP1R1,ASCL1,BMPER,FOS,MYH6,NKX2-2,PCSK1,RGS4,SERPINA1,SPP1,TXNIP,WNT11

## Sheet: Supplementary Table S6
Supplemental Table 6. Proteins differentially abundant in the anterior pituitary gland of 12 week old bull calves fed vaying plane of nutrition
Protein ID	Gene name	log2FC	P.Value
Q59A28	CRYZL1	-1.68492	0.000113492
G3X6K8	HP	4.25387	0.000129017
Q1RMW3	MTA2	-1.09586	0.000506724
F1MV51	APC	-1.44137	0.000633192
F1N3B0	NAPRT	-1.18444	0.000641292
A7MBJ1	MTURN	1.37585	0.000674131
Q2HJA9	PDCL	-0.885273	0.000823394
G3N118	IFT27	-1.56222	0.000963521
Q5GN72	agp	1.09277	0.00111791
Q2KHU4	CLPP	-1.20143	0.00145465
F1ML44	BOLA-DQA2	-1.88923	0.00195222
F1N2F2	PGAM2	-2.00787	0.00233196
E1BCK4	PCDH7	1.26256	0.00282527
Q3SYR0	SERPINA7	-1.71949	0.00309143
Q0V8K7	SH3BP5L	1.27863	0.00347729
Q2HJD7	HIBADH	-1.53069	0.00359244
Q3ZBV9	DHRS11	-1.01753	0.00414498
F1MZB8	CIZ1	0.877689	0.00436607
G3N1L7		0.914732	0.0044895
O18920	ANGPT1	1.96797	0.00465388
A2VE46	CLIC2	-1.08365	0.00473089
Q3SZ73	ABHD11	-1.31513	0.00485712
P79342	S100A13	0.772816	0.00508086
Q0P5L6	ZW10	-1.70075	0.00558435
P13271	UQCRQ	-0.804118	0.00603522
F1MWZ1	CCPG1	2.20121	0.00604129
Q3T0Y5	PSMA2	1.01896	0.00604154
Q0IIM3	HSPH1	0.544932	0.00636465
Q3SZ54	EIF4A1	-0.966839	0.00640157
E1BA36	SPAG17	-2.16955	0.00645487
Q17QZ9	IFIT5	-1.24246	0.00678012
Q32PC9	ARL2BP	0.764213	0.00704768
Q5E9A3	PCBP1	-0.801201	0.00743061
E1BDU8	LIMA1	-0.553694	0.0077948
A0A140T879	CHGA	2.15808	0.00811797
G3MZL9	THSD7A	1.3437	0.00864491
E1B7V9	MAGI1	-1.00434	0.00869067
F1N3G2	NOP2	-1.31217	0.00887767
E1B7R4	EIF3A	-0.632638	0.00938014
F1MGJ5	SEL1L	1.26748	0.00965102
F1MV74	SCP2	-0.599183	0.00976984
Q2KIC5	ITPA	-1.26081	0.00977955
P32007	SLC25A6	-1.09144	0.00979712
Q3T171	RPL36	-1.11512	0.00987361
E1BEK3	GEMIN2	-1.0101	0.0101684
P23004	UQCRC2	-0.785777	0.0105149
Q58CQ9	VNN1	1.43949	0.0108499
F1MME1	PTPRK	0.683631	0.0109351
E1BIQ8	MPP5	-0.84045	0.0114573
Q3ZBW7	MTFR1L	1.46456	0.0124922
F1MLQ1	LOC524236	-0.973178	0.0127231
Q3MHE4	MSH2	3.07002	0.0129177
Q3Y5Z3	ADIPOQ	0.821262	0.0129437
G3MZG0		3.65542	0.0130621
A3KMV2	RAD23A	0.835318	0.0133153
F1N0V7	RPAP3	-1.51424	0.013609
Q1JQE2	SLC7A6OS	0.86356	0.0138173
F1N020	KIF3B	-1.06281	0.0141663
A8E658	PPIG	1.3228	0.0142328
E1BMC4	GBF1	-1.21127	0.0144336
G3MZE2	PAK2	-0.665031	0.0148704
A4IFN6	SNX18	0.890643	0.0149174
F1MBQ8	DDX5	-1.30544	0.0153259
F1MCZ7	UBTF	-1.57554	0.0154008
A6QR01	LRRC47	-1.08822	0.0159072
Q3ZBL5	PTRH2	-0.940411	0.0161132
Q3SZ15	EEF1E1	-0.917715	0.0164497
Q2KIF2	LRG1	0.526596	0.0165739
E1BIU3	HMGB3	-0.770065	0.0166951
E1BKM4	PDCD6IP	-0.714178	0.0167305
G3MYT4	TPBG	0.47335	0.0167693
E1BM26	PSME3	-0.813906	0.0168638
E1BM22	LOC100300167	-1.17201	0.0169241
F1MI18		1.11665	0.0169462
Q02379	NDUFS5	-0.637242	0.0169854
Q0VCW2	ABI1	-1.44212	0.0178733
Q2KHZ4	CHCHD4	1.09288	0.0183128
Q3SZ52	UBE2V1	-1.39676	0.0183613
F1N2K1	PCYOX1	0.568243	0.019021
F1N798	SLC9A9	0.911607	0.0192447
Q3ZC25	TMEM106B	0.65205	0.0192887
Q3SZ27	APOL	1.03399	0.0193888
Q32KX8	METTL26	-0.946686	0.0198159
F1MU45	PCF11	0.825187	0.0202612
F1N5K4	BLOC1S2	0.717656	0.0203172
F1MRH0	MKRN1	0.738528	0.0206341
F6PT99	CCDC28B	0.792372	0.0206783
F6PZ29	MCFD2	0.859891	0.0207217
A6H7B7	SFRS5	-1.04104	0.021135
Q05752	NDUFA7	-0.771504	0.0215869
O46414	FTH1	0.469894	0.0217531
F1N601	WDR60	0.708239	0.0221138
F1MY26	PMVK	-1.21727	0.0227244
P21282	ATP6V1C1	-1.36362	0.022925
Q5BIN5	PIN1	-0.52204	0.02313
Q3ZC60	CD200	0.507452	0.023271
E1BMX0	KRAS	-1.05923	0.0233019
A1A4K3	DDB1	0.460432	0.0240706
Q3ZBV8	TARS	0.454599	0.0241753
FGCZCont0050_P04264		0.962909	0.0245613
Q6BBL6	CLDN4	-0.691235	0.0246814
Q3SWY2	ILK	-1.56515	0.0248081
Q9TTJ5	RGN	-0.601156	0.0249012
Q29RQ2	KHDRBS1	-0.694916	0.0255935
A6H794	C28H10ORF35	-0.83469	0.0256061
Q5E9Q0	NIP30	0.831604	0.0256544
F6R173	DCLK1	-1.30404	0.02609
D3JUI8	RBMX	-0.472873	0.0261373
Q2KIZ3	MCEE	-0.989292	0.0269191
F1MBE6	E2F4	0.754836	0.0269764
Q17QV6	CADM3	0.65451	0.0270088
F1MWE0	PSMC3	-0.731644	0.0272538
Q92176	CORO1A	-0.923322	0.027294
Q0VD18	LHPP	-0.670176	0.0274602
F1MWQ2	ANXA3	-0.907293	0.0278189
F6RFX1	CHST12	-1.08794	0.0279812
Q30309	BoLA-DRA	-0.566603	0.0283287
F1MJ02	PBX1	-0.834032	0.0285435
G3N3P6		0.618277	0.0286283
Q1RMT3	MTHFS	-0.770558	0.0286503
Q3T087	RPL11	-0.982255	0.0287119
A5PJ71	MRPL41	-0.89556	0.0290339
Q3SZE9	TBCC	0.560527	0.0292824
F6S1Q0	KRT18	-0.711346	0.0294343
Q0VCJ5	MOBKL1B	-1.10871	0.0295977
P17697	CLU	0.513175	0.0299313
F1MMR6	CTSD	0.418136	0.029993
Q32PJ8	HDAC1	0.720581	0.0300562
Q2HJE5	FAM234A	0.482945	0.0302823
Q1JQC8	C11H9ORF78	1.19137	0.0303532
Q3SZ13	UQCC2	-0.768349	0.0312105
Q2KIS7	CLEC3B	-0.560241	0.031704
Q1JP75	DCXR	0.629813	0.0318611
A7MB80	GTF2I	-0.798257	0.0322625
F1MS32	APOD	1.0477	0.032375
E1BL45	EHBP1L1	1.39985	0.0323956
F1MXI4	MATR3	-0.434108	0.0326374
A4IFB1	SRRT	-0.601167	0.0334966
Q9TTK8	CKMT1	-1.16243	0.0336141
Q17QU3	ARPIN	0.599775	0.0336952
F1MJB0	FILIP1L	-0.608454	0.03394
Q3ZC64	EFNA1	0.575417	0.0342732
E1BK57	TBX3	0.783394	0.0343062
A7MBD4	FARSA	-0.790575	0.0350069
Q32LC7	G3BP	-0.482481	0.0351139
Q3T0R1	RPS18	-1.08676	0.0352147
F1MJ94	PCDHA13	-1.02908	0.0352468
Q3T083	SDF2L1	-0.929361	0.0354979
Q148D1	CCDC12	0.716553	0.0355478
A6QR15	LOC535277	0.433672	0.0355941
G3MZF7	UBFD1	-0.634556	0.0357132
Q58DG1		-1.28901	0.0360031
E1BEQ5	AMOTL1	1.25397	0.0361651
P23356	UCHL1	0.348599	0.0364153
F1MCX1	GPC4	0.559071	0.0367833
F6RM11	NPTN	0.445159	0.0369216
Q3T022	SAP18	-1.12285	0.0370482
A0A140T881	APOE	0.586858	0.037229
O02756	CEBPD	1.09363	0.0372341
A0JNH6	CCDC102A	0.810504	0.0376505
FGCZCont0178_P04264		0.67153	0.0376761
F1MPL6		-0.985897	0.038112
Q9MZ13	VDAC3	-0.897512	0.0381973
Q3ZBI9	TMUB1	-1.11383	0.0382598
E1BQ16	MGEA5	0.630558	0.0384762
Q3B8S0	SNU13	-0.579667	0.0387542
A7E3Q8	PLS3	-0.787418	0.0389204
A7Z024	RP2	-0.546768	0.0393112
Q5E9C0	RSU1	-1.25203	0.0394685
Q28024	GNG12	-0.589804	0.039579
Q2T9W9	CAAP1	0.702463	0.0396959
Q3SZA5	SMS	-0.585816	0.039961
P42029	NDUFA8	-0.973933	0.0400014
G5E604		-1.38147	0.0400291
Q2YDK6	DKKL1	0.57367	0.0400941
E1BJH1	EDC4	-0.753982	0.0402221
F1MMR8	NUDT5	0.602816	0.0404611
P09867	HNRNPA1	-0.636084	0.0404859
F1MJF1	SCUBE1	-0.809595	0.0406711
E1B7J7	PAK3	-0.597554	0.0407071
Q2HJ41	PRPF18	-0.842599	0.0407283
A5PKI0	APPL1	-0.780188	0.0408456
F6QE33	COPS7A	-0.697696	0.0408718
A4FUC8	CARS	-0.741408	0.0418537
Q2KJ48	CDR2	0.936751	0.0425099
Q3ZC50	CCDC47	-1.25556	0.0425397
Q08DY1	BIN3	-1.07875	0.0426858
P01045	KNG2	1.16069	0.0428171
Q0VC27	HMGA1	0.548473	0.0430371
Q2KJ17	G3BP2	-0.576886	0.043445
Q1RMI2	RHOG	-1.00829	0.043568
F1MIU2	BAG3	-0.907715	0.0435825
Q5E9Q3	CCDC51	-0.891111	0.0435927
E1BJF9	SAA1	0.774057	0.0441532
E1BBL1	SH2D4A	1.3246	0.0445254
A6H7B5	COPS3	0.365517	0.0447575
Q56JX3	RPL31	-0.547885	0.0447838
Q2KIL5	PDIA5	-0.768448	0.0452542
A7MB38	SFRS4	-0.768454	0.0454341
Q5E9X4	LRRC59	-0.716943	0.0462463
Q5E9E8	YIPF5	0.773046	0.0466311
Q3T0U3	ES1	-0.558389	0.0470166
Q2TBL2	CADM1	0.551196	0.0470755
F1MLX9	GDA	-0.792272	0.0471133
Q0P5J9	RPRD1A	-0.919963	0.047406
A7MBI0	PACSIN1	0.451292	0.0474776
P20456	IMPA1	0.621864	0.0475295
Q32PA4	PHPT1	0.326449	0.0479924
F1MIH9	PLBD2	0.450523	0.0480538
P00423	COX4I1	-0.545438	0.0489483
P49410	TUFM	-0.502158	0.0489521
Q0VCH9	GLIPR2	-0.88479	0.0492427
Q17QQ2	TPMT	-1.05047	0.0496317
F1MBM9	ARHGEF7	-0.829177	0.0498362

## Sheet: Supplementary Table S7
Supplemental Table 4. Proteins in each colour network following co-regulatory network analysis of the anterior pituitary proteomic data of bull claves at 12 weeks of age
Protein	moduleColor
ADAL	black
ADAM9	black
AKT1	black
ANAPC16	black
ANKMY2	black
ARL15	black
ATP1B1	black
BGN	black
CARS	black
COL11A1	black
COL1A1	black
COL1A2	black
COL3A1	black
CTAGE5	black
CYCS	black
DCN	black
DES	black
DMTN	black
EMC8	black
FDPS	black
FMOD	black
GALE	black
GCA	black
GRHPR	black
HSCB	black
HSPB8	black
IGSF1	black
ITIH5	black
ITM2B	black
ITPR1	black
MAP1S	black
MORF4L2	black
MTSS1	black
MYLK	black
NEB	black
NHSL2	black
NME3	black
Ociad1	black
OGFRL1	black
OGN	black
OLFM1	black
OLFML3	black
P3H3	black
PABPC4	black
PAK3	black
PCDHGC3	black
PCK2	black
PDCD6	black
PRRT3	black
PYGL	black
RBM10	black
RPL34	black
RPS12	black
RRS1	black
SAMM50	black
SCG5	black
SEC23IP	black
SF3B3	black
SF3B4	black
SHTN1	black
SMOC1	black
SORBS2	black
SPCS1	black
SPICE1	black
SRXN1	black
SYBU	black
THRAP3	black
TLL2	black
TNKS1BP1	black
TPM1	black
TTC34	black
UNC119B	black
WDFY1	black
AAK1	blue
ABCF1	blue
ABLIM1	blue
ACAA2	blue
ACADM	blue
ACADS	blue
ACIN1	blue
ACP1	blue
ACSL6	blue
ACTG1	blue
ACY1	blue
ADA	blue
ADAR	blue
ADGRL1	blue
ADGRL2	blue
ADPRH	blue
AFDN	blue
AGFG1	blue
AHCTF1	blue
AHCYL2	blue
AHNAK	blue
AIM1	blue
AKAP11	blue
AKAP9	blue
ALDH1A2	blue
ALDH5A1	blue
ALMS1	blue
ANAPC13	blue
ANAPC15	blue
ANK3	blue
ANKRD11	blue
ANP32E	blue
AP1S2	blue
AP2B1	blue
APBB2	blue
APEH	blue
API5	blue
APLP1	blue
APOC3	blue
APP	blue
ARFGAP1	blue
ARFGAP3	blue
ARHGAP1	blue
ARHGAP12	blue
ARHGEF12	blue
ARHGEF16	blue
ARHGEF5	blue
ARL3	blue
ARL8A	blue
ARMT1	blue
ASAH1	blue
ATF6	blue
ATG3	blue
ATP5F1	blue
ATP5J2	blue
ATP5S	blue
ATP6AP1	blue
ATP6V1C1	blue
ATXN10	blue
AVEN	blue
B4GALNT3	blue
BAG4	blue
BASP1	blue
BBX	blue
BCL10	blue
BCL7B	blue
BCL9	blue
BLOC1S5-TXNDC5	blue
BLVRA	blue
BNIP3	blue
BOD1L1	blue
BRD9	blue
BSDC1	blue
BSN	blue
BTBD8	blue
BTD	blue
BTF3	blue
BTF3L4	blue
C11H9ORF78	blue
C11orf74	blue
C16H1ORF21	blue
C1orf50	blue
C21H15orf40	blue
C28H10ORF116	blue
C7orf49	blue
CAB39	blue
CACYBP	blue
CADM2	blue
CALU	blue
CAMSAP2	blue
CAMSAP3	blue
CAPRIN1	blue
CARMIL2	blue
CASC3	blue
CASC4	blue
CASK	blue
CASKIN2	blue
CATHL1	blue
CAVIN3	blue
CBWD2	blue
CC2D1A	blue
CC2D1B	blue
CCDC102A	blue
CCDC124	blue
CCDC149	blue
CCDC32	blue
CCDC43	blue
CCDC89	blue
CCDC9	blue
CCDC90B	blue
CCDC91	blue
CCT2	blue
CCT3	blue
CCT4	blue
CCT5	blue
CCT8	blue
CD276	blue
CD2BP2	blue
CD82	blue
CD9	blue
CD99	blue
CD99L2	blue
CDC40	blue
CDCP1	blue
CDH11	blue
CDH13	blue
CDH18	blue
CDH5	blue
CDKN1B	blue
CDKN2C	blue
CDV3	blue
CENPE	blue
CEP170	blue
CEP170B	blue
CFAP36	blue
CFDP2	blue
CGN	blue
CHCHD4	blue
CHCHD9	blue
CHMP4A	blue
CIP29	blue
CIRBP	blue
CIZ1	blue
CKAP4	blue
CLASRP	blue
CLCC1	blue
CLIC4	blue
CLIP1	blue
CLMN	blue
CLTB	blue
CMTR1	blue
CNOT3	blue
CNOT4	blue
CNPY4	blue
CNTN1	blue
COL12A1	blue
COL5A2	blue
COMMD8	blue
COPS9	blue
COX5A	blue
CPLX1	blue
CPSF7	blue
CREB1	blue
CRK	blue
CSDA	blue
CTCF	blue
CTTN	blue
CWC15	blue
CXXC5	blue
CYB5A	blue
CYB5D2	blue
DAGLA	blue
DBN1	blue
DBNL	blue
DCLK1	blue
DCP1A	blue
DCTN2	blue
DCTN3	blue
DDT	blue
DDX39B	blue
DENND4C	blue
DHX15	blue
DHX9	blue
DIDO1	blue
DKK3	blue
DLG3	blue
DMD	blue
DNAJC1	blue
DNTTIP2	blue
DPY30	blue
DSTN	blue
EDF1	blue
EEF1A1	blue
EEF1A2	blue
EFCAB14	blue
EGFR	blue
EIF3E	blue
EIF3I	blue
EIF3L	blue
EIF3M	blue
EIF4A2	blue
EIF4ENIF1	blue
EIF4G1	blue
EMB	blue
ENO1	blue
ENOPH1	blue
ENPP6	blue
ENY2	blue
EPB41L1	blue
EPB41L2	blue
EPB41L3	blue
EPN3	blue
EPS15	blue
ERBIN	blue
ERC1	blue
ERO1A	blue
ETF1	blue
FABP5	blue
FAF2	blue
FAM102A	blue
FAM107B	blue
FAM114A1	blue
FAM114A2	blue
FAM120A	blue
FAM169A	blue
FAM171A1	blue
FAM208A	blue
FAM213B	blue
FAM21A	blue
FAM234A	blue
FAM234B	blue
FAM3A	blue
FAU	blue
FDX2	blue
FEZ2	blue
FGFR1OP	blue
FIP1L1	blue
FKBP15	blue
FLNA	blue
FLYWCH2	blue
FSCN1	blue
FSD1L	blue
FSTL1	blue
FYCO1	blue
GAB1	blue
GALK1	blue
GAPDH	blue
GAPVD1	blue
GATAD2B	blue
GATC	blue
GCSH	blue
GGA3	blue
GID8	blue
GLB1	blue
GLUL	blue
GMPS	blue
GNL1	blue
GNMT	blue
GNPNAT1	blue
GOLGA1	blue
GOLGA2	blue
GOLGA5	blue
GOLIM4	blue
GOLM1	blue
GORAB	blue
GPHN	blue
GPRIN1	blue
GPRIN3	blue
GPSM1	blue
GPX1	blue
GPX4	blue
GRIPAP1	blue
GSTA4	blue
GSTO1	blue
GUK1	blue
HAUS6	blue
HDAC4	blue
HDAC5	blue
HDGF	blue
HDHD1A	blue
HDHD3	blue
HICE1	blue
HILS1	blue
HMG20A	blue
HMGN1	blue
HN1L	blue
HPRT1	blue
HSPA1B	blue
HSPD1	blue
HYPK	blue
IDI1	blue
IFIH1	blue
IGSF8	blue
IK	blue
IKBKG	blue
IL6ST	blue
ILKAP	blue
IMMT	blue
ISCA2	blue
ISCU	blue
ITGB6	blue
KANK1	blue
KHSRP	blue
KIAA1217	blue
KIDINS220	blue
KIF13B	blue
KIF5C	blue
KLHL25	blue
KRT19	blue
KRT36	blue
KTN1	blue
LAD1	blue
LAMTOR2	blue
LARP4B	blue
LEMD3	blue
LEO1	blue
LHPP	blue
LIN52	blue
LMNB1	blue
LNPEP	blue
LOC100297192	blue
LOC101904481	blue
LOC510369	blue
LOC525947	blue
LOC535277	blue
LOC539067	blue
LOC613345	blue
LRBA	blue
LRP11	blue
LRRFIP1	blue
LTBP1	blue
LTV1	blue
LUZP1	blue
M6PRBP1	blue
MACROD1	blue
MADD	blue
MAGED1	blue
MAP1A	blue
MAP1A	blue
MAP1B	blue
MAP2	blue
MAP2K6	blue
MAP4	blue
MAP7D3	blue
MAPK8IP2	blue
MAPRE1	blue
MARCKS	blue
MBLAC1	blue
MCU	blue
MDH2	blue
MEAF6	blue
MED1	blue
MED21	blue
MED9	blue
METTL3	blue
MGC127733	blue
MGC137021	blue
MGC148692	blue
MGC151537	blue
MGC159903	blue
MIA3	blue
MICAL3	blue
MID1IP1	blue
MPHOSPH10	blue
MPHOSPH8	blue
MPZL1	blue
MRFAP1	blue
MRPL12	blue
MRPL42	blue
MRPL50	blue
MTDH	blue
MTMR3	blue
MYCBP	blue
MYDGF	blue
MYO9B	blue
MYT1	blue
NACAD	blue
NAP1L4	blue
NAP1L5	blue
NASP	blue
NAXE	blue
NBEA	blue
NCL	blue
NCOA2	blue
NCOA6	blue
NCOR2	blue
NDE1	blue
NDEL1	blue
NDUFA10	blue
NDUFA6	blue
NDUFB11	blue
NDUFS1	blue
NDUFS2	blue
NDUFV3	blue
NECTIN3	blue
NEK1	blue
NEK9	blue
NES	blue
NFU1	blue
NFYC	blue
NME1-2	blue
NME2	blue
NPNT	blue
NR3C1	blue
NRAS	blue
NUCB1	blue
NUCKS1	blue
NUDT21	blue
NUFIP2	blue
NUMB	blue
NUP214	blue
NUTF2	blue
OCLN	blue
OCRL	blue
OMD	blue
OPTN	blue
OXR1	blue
P4HB	blue
p97bcnt2	blue
PA2G4	blue
PACSIN1	blue
PAF1	blue
PAFAH1B1	blue
PAIP2	blue
PAM	blue
PARD3	blue
PARK7	blue
PBXIP1	blue
PCDH1	blue
PCDHA13	blue
PCDHGA3	blue
PDCD5	blue
PDLIM5	blue
PDS5A	blue
PDXDC1	blue
PDZD8	blue
PEBP1	blue
PEG3	blue
PEX5	blue
PFDN1	blue
PFDN2	blue
PFN1	blue
PGK1	blue
PGLS	blue
PGM3	blue
PHF3	blue
PHF5A	blue
PJA2	blue
PKIA	blue
PKIG	blue
PKP4	blue
PLEKHA5	blue
PLEKHA6	blue
PLOD3	blue
PMVK	blue
PNKD	blue
POLI	blue
POR	blue
PPFIA1	blue
PPFIBP1	blue
PPHLN1	blue
PPIB	blue
PPM1G	blue
PPME1	blue
PPP1CB	blue
PPP1R11	blue
PPP1R12A	blue
PPP1R2	blue
PPP1R9A	blue
PPP4R3A	blue
PPP6R2	blue
PQBP1	blue
PRCC	blue
PRDX4	blue
PRDX5	blue
PRELP	blue
PRKAR2A	blue
PRKCSH	blue
PRORSD1	blue
PROS1	blue
PRPF4B	blue
PRPSAP2	blue
PRR14L	blue
PRRC2B	blue
PRRC2C	blue
PSMB6	blue
PSMD11	blue
PSMD14	blue
PSMD3	blue
PSMD7	blue
PSMD9	blue
PSME3	blue
PTGES3	blue
PTMA	blue
PTPRG	blue
PUM1	blue
PURB	blue
PVRL1	blue
PXN	blue
PYGO2	blue
R3HDM1	blue
RAB11B	blue
RAB11FIP1	blue
RAB39B	blue
RAB9B	blue
RABEP1	blue
RABEP2	blue
RABL6	blue
RAD23A	blue
RALY	blue
RANBP1	blue
RAP1B	blue
RAPH1	blue
RARRES2	blue
RARS	blue
RAVER2	blue
RBBP9	blue
RBSN	blue
RBX1	blue
RCN1	blue
RCN2	blue
RCN3	blue
RDX	blue
RECS1	blue
RFXAP	blue
RGN	blue
ROBO2	blue
RPL10	blue
RPL38	blue
RPLP1	blue
RPLP2	blue
RPN1	blue
RPRD2	blue
RPS27	blue
RPS6KA3	blue
RPS6KC1	blue
RSF1	blue
RSRC1	blue
RSU1	blue
RTF1	blue
RTN1	blue
RTN4	blue
RUVBL1	blue
S100A10	blue
SAFB	blue
SAFB2	blue
SAPS3	blue
SART1	blue
SCAF1	blue
SCAF11	blue
SCAF4	blue
SCRN3	blue
SDE2	blue
SEC16A	blue
SEC24D	blue
SELENOM	blue
SEPHS1	blue
SEPHS2	blue
sept.3	blue
SEPT.6	blue
SEPT.9	blue
SERPINH1	blue
SET	blue
SETD2	blue
SETD7	blue
SF3B1	blue
SFXN1	blue
SFXN3	blue
SHANK2	blue
SIKE1	blue
SIPA1	blue
SKP1	blue
SLC12A2	blue
SLC25A1	blue
SLC2A13	blue
SLC30A1	blue
SLC38A10	blue
SLC39A10	blue
SLC39A6	blue
SLC3A2	blue
SLC8A2	blue
SLC9A1	blue
SLC9A3R1	blue
SMAP	blue
SMAP1	blue
SMARCA2	blue
SMARCA5	blue
SMC1A	blue
SMC3	blue
SMNDC1	blue
SMS	blue
SMU1	blue
SNAP23	blue
SNAP25	blue
SNCA	blue
SNRNP200	blue
SOD1	blue
SON	blue
SPAG9	blue
SPARCL1	blue
SPG20	blue
SPOCK2	blue
SPR	blue
SPRY1	blue
SRGAP3	blue
SRP54	blue
SRP68	blue
SRPRB	blue
SRRM2	blue
SSFA2	blue
SSR1	blue
ST13	blue
STAB1	blue
STAM	blue
STAT1	blue
STIM1	blue
STMN1	blue
STOM	blue
STX12	blue
STX1A	blue
STX7	blue
SUCLG1	blue
SUMF1	blue
SUMF2	blue
SVIL	blue
SYAP1	blue
SYNJ1	blue
SYNRG	blue
SYTL1	blue
SYTL4	blue
TACC1	blue
TACC2	blue
TARDBP	blue
TBL2	blue
TGFBI	blue
TIMM10	blue
TIPRL	blue
TLR3	blue
TMED8	blue
TMEM163	blue
TMEM22	blue
TMEM87A	blue
TMF1	blue
TMPO	blue
TNR	blue
TNRC6C	blue
TNXB	blue
TOP2B	blue
TOR1AIP1	blue
TP53BP1	blue
TPD52L2	blue
TPD52L2	blue
TPM3	blue
TPR	blue
TPT1	blue
TRAFD1	blue
TRAPPC12	blue
TRIM29	blue
TSC22D4	blue
TSSC4	blue
TST	blue
TTC1	blue
TTC4	blue
TTC5	blue
TTYH3	blue
TUBB2A	blue
TUBB4A	blue
TUFM	blue
TWF2	blue
TXLNA	blue
U2AF2	blue
UBB	blue
UBE2M	blue
UBE2N	blue
UBXN7	blue
UCKL1	blue
UHRF1BP1L	blue
UPF1	blue
UQCR10	blue
UQCRFS1	blue
UQCRH	blue
USF2	blue
USP10	blue
VAMP3	blue
VAMP5	blue
VAPB	blue
VCPIP1	blue
VGLL4	blue
VMAC	blue
VPS26B	blue
VSNL1	blue
WAC	blue
WASL	blue
WDR44	blue
WDYHV1	blue
WFS1	blue
WNK1	blue
WNK2	blue
WTAP	blue
XIAP	blue
XPO1	blue
XRCC4	blue
YIPF3	blue
YLPM1	blue
YTHDF3	blue
ZC3H4	blue
ZC3HC1	blue
ZFAND2B	blue
ZFYVE16	blue
ZNF148	blue
ZNF207	blue
ZNF259	blue
ZNF638	blue
ZNF830	blue
ZWINT	blue
AAMP	brown
ABHD14B	brown
ACAD10	brown
ACAT1	brown
ACO1	brown
ACO2	brown
ACOT7	brown
ACTN1	brown
ACTR3	brown
AGK	brown
AKR1A1	brown
AKR1B1	brown
ALB	brown
ALDH2	brown
ALDH7A1	brown
ALDH9A1	brown
ALDOA	brown
ANKRD13D	brown
AP1B1	brown
ARPC1A	brown
ARPC2	brown
ASF1A	brown
ATIC	brown
ATP1B3	brown
ATP6V1A	brown
BAHD1	brown
BICD2	brown
BOLA1	brown
C23H6ORF47	brown
CADPS	brown
CAV2	brown
CCDC92	brown
CD44	brown
CGREF1	brown
CHD4	brown
CHST14	brown
CLGN	brown
CLTC	brown
CNP	brown
CNTRL	brown
COA6	brown
COL4A3BP	brown
COPS2	brown
CPPED1	brown
CRELD1	brown
CRYL1	brown
CS	brown
CSTF2	brown
CUL4B	brown
CYB5R3	brown
DAK	brown
DARS	brown
DCTN4	brown
DDOST	brown
DHX38	brown
DPP3	brown
DPYD	brown
ECD	brown
ECHS1	brown
EEF1G	brown
EEF2	brown
EIF3B	brown
EML2	brown
EPB41L5	brown
ESD	brown
EVL	brown
FAM122A	brown
FAM129A	brown
FAM151B	brown
FGB	brown
FGFR1OP2	brown
FGG	brown
FKBP9	brown
GALK2	brown
GALM	brown
GBE1	brown
GC	brown
GDI1	brown
GDI2	brown
GFPT1	brown
GLOD4	brown
GNAI2	brown
GNAI3	brown
GNAO1	brown
GNAQ	brown
GNAS	brown
GNB3	brown
GPI	brown
HADHA	brown
HADHB	brown
HIBCH	brown
HNRNPDL	brown
HNRNPR	brown
IARS2	brown
IRS2	brown
ITIH2	brown
IWS1	brown
JAM3	brown
KIAA1949	brown
LANCL2	brown
LAP3	brown
LTA4H	brown
LYSMD1	brown
MAGED2	brown
MAGED4	brown
MAOA	brown
MAP3K7	brown
MAPT	brown
MDH1	brown
MLEC	brown
MOBKL1B	brown
MPI	brown
MPRIP	brown
MRPS31	brown
NAP1L1	brown
NDUFB9	brown
NLRP5	brown
NOL7	brown
NPEPPS	brown
NUDT5	brown
OLA1	brown
PDLIM1	brown
PDXK	brown
PFKP	brown
PGD	brown
PGM1	brown
PITPNB	brown
PKM2	brown
PLCB4	brown
PLEKHA2	brown
PLVAP	brown
PNP	brown
PPA1	brown
PPT1	brown
PRCP	brown
PRPSAP1	brown
PSMA7	brown
PSMD1	brown
PSMD12	brown
PSMD13	brown
PYGB	brown
QDPR	brown
RAB1A	brown
RAB25	brown
RAB2A	brown
RAB2B	brown
RAB3A	brown
RAB3GAP1	brown
RAB5B	brown
RAB7A	brown
RAE1	brown
RAN	brown
RBM14	brown
RGS17	brown
RMDN1	brown
RPL28	brown
RPS24	brown
SCARB2	brown
SCYL1	brown
SDC3	brown
SEC13	brown
SEPT.11	brown
SEPT.5	brown
SEPT.7	brown
SERPINB6	brown
SERPINI1	brown
SH3KBP1	brown
SMIM8	brown
SNAP91	brown
SND1	brown
SPRY4	brown
SQSTM1	brown
SRP72	brown
SSR4	brown
STRN3	brown
SUCO	brown
TAB2	brown
TALDO1	brown
TBCB	brown
TCP1	brown
THOP1	brown
TMED2	brown
TPRKB	brown
TSTD1	brown
TTLL12	brown
UBA1	brown
UBA3	brown
UGGT1	brown
UNC80	brown
USP14	brown
USP5	brown
VCP	brown
VGF	brown
VPS29	brown
VPS35	brown
VWA5A	brown
WDR1	brown
WDR47	brown
YKT6	brown
YWHAH	brown
YWHAZ	brown
ABHD11	green
ACBD3	green
ACTL6B	green
ANXA11	green
ARL2BP	green
ARMCX2	green
ATP9A	green
BIN3	green
CAV1	green
CHAMP1	green
CHD2	green
CHD6	green
COL6A1	green
COL6A2	green
COMMD2	green
CPXM1	green
CRIP2	green
CRKL	green
CSTF2T	green
DAXX	green
DDX3X	green
DHRS11	green
DLGAP4	green
DNAJB6	green
DTD2	green
EIF5B	green
F2	green
FCGRT	green
FKBP8	green
FOXO1	green
FRMD4A	green
FXR1	green
FXYD5	green
GNG13	green
GOLGA4	green
GORASP2	green
GSTM4	green
HIKESHI	green
HSPA13	green
HUWE1	green
IFT27	green
IFT57	green
IGF2R	green
IMPDH2	green
ITIH1	green
JUN	green
KRAS	green
LOXL1	green
MARK1	green
MAT2B	green
MDN1	green
MGC134282	green
MGC140681	green
MPP2	green
NACA	green
NEDD4L	green
NHLRC3	green
NUDT4	green
PAICS	green
PAK2	green
PCOLCE2	green
PDCL	green
PDE4DIP	green
PGAM2	green
PITRM1	green
POLR2L	green
PPP1CA	green
PPP1R3F	green
PPP4R3B	green
PTPRK	green
PTPRZ1	green
PTRH2	green
PUF60	green
PVALB	green
RAB27B	green
RBBP5	green
RBM27	green
RPL36	green
RPS15A	green
RRAGC	green
S100A13	green
SAA1	green
SCFD2	green
SCP2	green
SH2D4A	green
SLK	green
SNRPB2	green
SPAG17	green
STX18	green
SUPT5H	green
TBX3	green
TMEM106B	green
UBFD1	green
UQCRC2	green
VAT1	green
VTI1B	green
WARS	green
WASF2	green
WASHC1	green
WBP4	green
ADAM15	greenyellow
APCS	greenyellow
APOO	greenyellow
ARHGAP36	greenyellow
ATG16L1	greenyellow
BAALC	greenyellow
BEX2	greenyellow
CCDC85A	greenyellow
CCDC88A	greenyellow
CD5L	greenyellow
CSTB	greenyellow
DNAH10	greenyellow
GTF2F1	greenyellow
HDGFRP2	greenyellow
HSPB6	greenyellow
ING3	greenyellow
KAZN	greenyellow
LPP	greenyellow
MFSD6	greenyellow
NCK1	greenyellow
NOLC1	greenyellow
NRXN1	greenyellow
OSMR	greenyellow
PCDHGB2	greenyellow
PHF10	greenyellow
PKP3	greenyellow
PLEKHH2	greenyellow
PRKCB	greenyellow
PRPF40A	greenyellow
PTER	greenyellow
PTPN23	greenyellow
RIC3	greenyellow
RNF113A	greenyellow
SDC1	greenyellow
SERPINA3-1	greenyellow
SPON1	greenyellow
SRSF1	greenyellow
SUMO2	greenyellow
SUMO3	greenyellow
SUPT16H	greenyellow
TCOF1	greenyellow
TRIM25	greenyellow
WDR87	greenyellow
ZNF318	greenyellow
A1BG	grey
A2M	grey
AAMDC	grey
ABAT	grey
ABHD12	grey
ABI2	grey
ABTB2	grey
ACAT2	grey
ACD	grey
ACLY	grey
ACSS2	grey
ACTN2	grey
ACTR1B	grey
ACY1	grey
ADAM10	grey
ADAMTS2	grey
ADK	grey
AFM	grey
AGT	grey
AHCY	grey
AHCYL1	grey
AHSA1	grey
AIFM1	grey
AIMP2	grey
AKAP8	grey
AKAP8L	grey
AKT1S1	grey
ALCAM	grey
ALDH18A1	grey
ALDH1A1	grey
ALDH3A2	grey
AMPD2	grey
ANGPTL4	grey
ANK3	grey
ANKHD1	grey
ANKLE2	grey
ANKRD54	grey
ANP32B	grey
ANPEP	grey
ANXA2	grey
ANXA4	grey
AOC3	grey
AP1G1	grey
AP1M2	grey
AP3D1	grey
AP3S1	grey
APEX1	grey
APMAP	grey
APOA2	grey
APOD	grey
APOH	grey
APOL	grey
APPL2	grey
APRT	grey
ARF4	grey
ARFGEF3	grey
ARFIP1	grey
ARFIP2	grey
ARHGAP17	grey
ARHGAP24	grey
ARIH1	grey
ARPC3	grey
ARPIN	grey
ASH1L	grey
ASH2L	grey
ASL	grey
ASPH	grey
ASS1	grey
ATG13	grey
ATN1	grey
ATP1B2	grey
ATP2B1	grey
ATP5A1	grey
ATP5B	grey
ATP6V0A1	grey
ATP6V1F	grey
ATP8A1	grey
ATRX	grey
ATXN1	grey
ATXN2	grey
ATXN2L	grey
AZI2	grey
B2M	grey
B3GAT3	grey
B3GNT2	grey
B4GALT4	grey
BAG1	grey
BAG3	grey
BAG6	grey
BAK1	grey
BAP18	grey
BCAP31	grey
BCAS2	grey
BCAT1	grey
BCL9L	grey
BDH1	grey
BEB3	grey
BET1L	grey
BIN2	grey
BLMH	grey
BLOC1S3	grey
BOLA2B	grey
BoLA-DQB	grey
BOLA-DRB3	grey
BOLA-NC1	grey
BORCS6	grey
BORCS8	grey
BPNT1	grey
BRD4	grey
BRD8	grey
BRI3BP	grey
BUB3	grey
C14H8orf59	grey
C14orf37	grey
C19orf66	grey
C22H3ORF10	grey
C28H10ORF35	grey
C2CD2L	grey
C3	grey
C4orf33	grey
C5	grey
C8A	grey
CACNA1H	grey
CACNA2D2	grey
CADM3	grey
CALB1	grey
CALR	grey
CAMLG	grey
CAMSAP1	grey
CAP1	grey
CAPN1	grey
CAPN2	grey
CAPZA1	grey
CAPZA2	grey
CAPZB	grey
CAT	grey
CATHL2	grey
CATHL4	grey
CBR1	grey
CCDC28B	grey
CCDC58	grey
CCDC8	grey
CCDC85C	grey
CCNT1	grey
CCPG1	grey
CCS	grey
CCSMST1	grey
CCT6A	grey
CD109	grey
CD200	grey
CD2AP	grey
CD34	grey
CD47	grey
CD59	grey
CD74	grey
CDC37L1	grey
CDC42BPB	grey
CDH1	grey
CDH2	grey
CDH3	grey
CDH6	grey
CDR2	grey
CDR2L	grey
CEBPD	grey
CELSR2	grey
CEP350	grey
CETN3	grey
CFI	grey
CGA	grey
CHCHD7	grey
CHID1	grey
CHL1	grey
CHMP1A	grey
CHMP2B	grey
CHMP5	grey
CHMP6	grey
CHORDC1	grey
CHP1	grey
CHST12	grey
CIC	grey
CIT	grey
CKAP5	grey
CLASP2	grey
CLEC11A	grey
CLIC6	grey
CLIP2	grey
CLYBL	grey
CMAS	grey
CMC1	grey
CNN3	grey
CNTFR	grey
COA3	grey
COA7	grey
COCH	grey
COL15A1	grey
COL3A1	grey
COL6A3	grey
COPA	grey
COPRS	grey
COPS3	grey
COPS5	grey
COPZ1	grey
CORO1A	grey
CORO1B	grey
COTL1	grey
COX17	grey
COX5B	grey
CPAMD8	grey
CPD	grey
CPQ	grey
CPSF6	grey
CRABP2	grey
CRB2	grey
CRCP	grey
CREB3L1	grey
CROCC	grey
CRYAB	grey
CRYZ	grey
CSDC2	grey
CSE1L	grey
CSNK2A1	grey
CSPG4	grey
CSRP1	grey
CSRP2	grey
CSTB	grey
CTBP1	grey
CTNND1	grey
CTNND2	grey
CTSC	grey
CTSD	grey
CTSF	grey
CTSV	grey
CTSZ	grey
CTTNBP2NL	grey
CUEDC2	grey
CUX1	grey
CWC27	grey
CWF19L2	grey
CXADR	grey
CYB561	grey
CYSTM1	grey
DBR1	grey
DCLK1	grey
DCPS	grey
DCXR	grey
DDX1	grey
DDX21	grey
DDX46	grey
DECR1	grey
DGCR14	grey
DHX16	grey
DIABLO	grey
DKKL1	grey
DLG4	grey
DLST	grey
DNAH17	grey
DNAJA3	grey
DNAJB9	grey
DNAJC2	grey
DNAJC24	grey
DNAJC3	grey
DNAJC6	grey
DOCK1	grey
DOHH	grey
DPEP2	grey
DPP6	grey
DPP7	grey
DPYSL5	grey
DRAP1	grey
DSC2	grey
DSC3	grey
DTNBP1	grey
DYNC1LI1	grey
DYNLRB1	grey
E2F4	grey
EBNA1BP2	grey
ECE1	grey
ECE2	grey
ECSOD	grey
EDC4	grey
EFHD1	grey
EFHD2	grey
EFNA1	grey
EFNB1	grey
EFNB2	grey
EFTUD2	grey
EHBP1L1	grey
EHD2	grey
EIF1	grey
EIF1AX	grey
EIF2AK2	grey
EIF2B4	grey
EIF2S2	grey
EIF2S3	grey
EIF3D	grey
EIF3G	grey
EIF4EBP1	grey
EIF4G2	grey
EIF4G3	grey
EMC2	grey
ENDOD1	grey
EPCAM	grey
EPHX1	grey
EPHX2	grey
EPN2	grey
EPSTI1	grey
ERC2	grey
ERLIN2	grey
ES1	grey
ESF1	grey
ESPL1	grey
ESYT2	grey
ETFB	grey
ETFDH	grey
EXOSC7	grey
F5	grey
F9	grey
FADD	grey
FAHD2A	grey
FAM110B	grey
FAM129B	grey
FAM136A	grey
FAM171B	grey
FAM174A	grey
FAM177A1	grey
FAM20C	grey
FAM213A	grey
FARP1	grey
FBLN5	grey
FCER1G	grey
FDX1	grey
FETUB	grey
FHL1	grey
FILIP1L	grey
FKBP10	grey
FKBP11	grey
FKBP1A	grey
FKBP2	grey
FKBP4	grey
FKBP4	grey
FKBP5	grey
FKBP7	grey
FLJ10803	grey
FLNC	grey
FLOT2	grey
FMR1	grey
FNBP1	grey
FNDC1	grey
FOXK2	grey
FRAS1	grey
FREM2	grey
FUBP1	grey
FXR2	grey
GAA	grey
GAB4	grey
GAMT	grey
GART	grey
GATAD2A	grey
GBA	grey
GBF1	grey
GCAT	grey
GCDH	grey
GCLC	grey
GDA	grey
GDAP1	grey
GEMIN2	grey
GFER	grey
GFRA1	grey
GGA2	grey
GGCT	grey
GGT5	grey
GIGYF2	grey
GKAP1	grey
GLIPR2	grey
GMPPB	grey
GNAI1	grey
GNB2	grey
GNPDA2	grey
GOLGB1	grey
GOLGB1	grey
GON7	grey
GOPC	grey
GORASP1	grey
GOT2	grey
GPA33	grey
GPALPP1	grey
GPATCH11	grey
GPC1	grey
GPKOW	grey
GPLD1	grey
GPM6A	grey
GPS1	grey
GPS2	grey
GPX3	grey
GSPT1	grey
GSR	grey
GSS	grey
GSTM1	grey
GSTM2	grey
GSTM3	grey
GTF2B	grey
GTF3C6	grey
GTPBP1	grey
GYG1	grey
H1F0	grey
H1FX	grey
H2AFY	grey
H2AFY2	grey
HADH	grey
HAX1	grey
HDAC1	grey
HDDC2	grey
HDGFRP3	grey
HDHD2	grey
HEBP2	grey
HIP1	grey
HIRIP3	grey
HIST1H1E	grey
HMGB1	grey
HMGN2	grey
HNRNPM	grey
HNRNPU	grey
HNRNPUL1	grey
HNRNPUL2	grey
HNRPC	grey
HNRPH2	grey
HOMER3	grey
HOOK3	grey
HOPX	grey
HRG	grey
HS1BP3	grey
HSD17B10	grey
HSF1	grey
HSP90AB1	grey
HSPA12A	grey
HSPA5	grey
HSPA6	grey
HSPE1	grey
HTRA1	grey
HYOU1	grey
ICA1	grey
ICAM1	grey
ICAM2	grey
ICOSLG	grey
IDH3B	grey
IDS	grey
IFT20	grey
IGFBP2	grey
IGFBP5	grey
IGFBP7	grey
IGJ	grey
IGLON5	grey
IKBIP	grey
IL1RAP	grey
IMPAD1	grey
ING5	grey
INPP1	grey
IQSEC3	grey
IRF2BP1	grey
ISG15	grey
ISLR	grey
ISYNA1	grey
ITFG1	grey
ITGA3	grey
ITGA6	grey
ITGAV	grey
ITIH4	grey
KANK2	grey
KANK3	grey
KARS	grey
KBP	grey
KCTD12	grey
KIAA0319	grey
KIAA0513	grey
KIAA1462	grey
KIF13A	grey
KIF1A	grey
KIRREL	grey
KNG2	grey
KNOP1	grey
KPNA2	grey
KPNA4	grey
KRT17	grey
KXD1	grey
L1CAM	grey
LAMB1	grey
LAMB3	grey
LANCL1	grey
LARP1	grey
LARP4	grey
LBR	grey
LCAT	grey
LCN2	grey
LDHA	grey
LEMD2	grey
LGALS3	grey
LGALS3BP	grey
LGMN	grey
LHB	grey
Lhx3	grey
LIMCH1	grey
LIMD1	grey
LMO7	grey
LNPK	grey
LOC100297192	grey
LOC100300167	grey
LOC100848815	grey
LOC101902172	grey
LOC508098	grey
LOC515150	grey
LOC515358	grey
LOC515570	grey
LOC516355	grey
LOC618737	grey
LOC784932	grey
LRG1	grey
LRRC1	grey
LRRC57	grey
LSM2	grey
LTBP4	grey
LUC7L	grey
LXN	grey
LYSMD2	grey
LYSMD3	grey
LZTS1	grey
MACF1	grey
MAGI1	grey
MAN2B1	grey
MAP2K4	grey
MAP7D1	grey
MAPK1	grey
MAPK3	grey
MAPK8IP1	grey
MARS	grey
MARVELD2	grey
MAST1	grey
MAT2A	grey
MBD3	grey
MBNL2	grey
MCAM	grey
MCC	grey
MCCC1	grey
MCCC2	grey
ME1	grey
ME2	grey
MED15	grey
MED19	grey
MED22	grey
MED7	grey
MED8	grey
MESDC2	grey
MFAP1	grey
MFAP4	grey
MFAP5	grey
MGC139254	grey
MGC140151	grey
MGC148449	grey
MGC155012	grey
MGC165862	grey
MGEA5	grey
MICALL1	grey
MIER1	grey
MINDY2	grey
MINK1	grey
MKRN1	grey
MNS1	grey
MPDZ	grey
MPHOSPH6	grey
MPP1	grey
MPP5	grey
MRI1	grey
MRPS26	grey
MRPS36	grey
MRRF	grey
MRVI1	grey
MSH2	grey
MSR1	grey
MTCL1	grey
MTFR1	grey
MTHFD1	grey
MTPN	grey
MTURN	grey
MX1	grey
MYEF2	grey
MYH10	grey
MYH14	grey
MYO18A	grey
MYO1C	grey
MYO6	grey
MYOF	grey
MYRIP	grey
N4BP2	grey
NAA30	grey
NAE1	grey
NAGA	grey
NAGPA	grey
NAPRT	grey
NARS	grey
NAV1	grey
NBAS	grey
NCOA3	grey
NCOR1	grey
NCSTN	grey
NDRG1	grey
NDUFA4	grey
NDUFAF2	grey
NDUFAF4	grey
NDUFB3	grey
NDUFC2	grey
NDUFS6	grey
NDUFS8	grey
NDUFV3	grey
NEBL	grey
NEDD8	grey
NEFH	grey
NEFL	grey
NEFM	grey
NELFE	grey
NEMF	grey
NEXN	grey
NFASC	grey
NFYB	grey
NHLRC2	grey
NID1	grey
NID2	grey
NIF3L1	grey
NIPSNAP1	grey
NMT1	grey
NOL12	grey
NOP16	grey
NOP2	grey
NPC1	grey
NPLOC4	grey
NPM1	grey
NPTX2	grey
NQO2	grey
NRBF2	grey
NRCAM	grey
NUDT14	grey
NUDT9	grey
NUP50	grey
NUP93	grey
NUP98	grey
OAF	grey
OBSL1	grey
OCIAD2	grey
OGDH	grey
OLFML1	grey
OLFML2A	grey
OSCP1	grey
OSGEP	grey
OTUD4	grey
OTUD6B	grey
PABPC1	grey
PABPN1	grey
PACS1	grey
PAFAH1B2	grey
PAM16	grey
PAPPA2	grey
PARN	grey
PARP1	grey
PBDC1	grey
PCCA	grey
PCCB	grey
PCDH19	grey
PCDH7	grey
PCDHGA8	grey
PCDHGB4	grey
PCF11	grey
PCLO	grey
PCM1	grey
PCNX1	grey
PCP4	grey
PCSK1	grey
PCSK2	grey
PCYOX1	grey
PDCD6IP	grey
PDIA4	grey
PDLIM3	grey
PDLIM4	grey
PDPK1	grey
PDPR	grey
PDS5B	grey
PEG10	grey
PEX14	grey
PEX5L	grey
PFAS	grey
PFKFB2	grey
PFKL	grey
PFKM	grey
PFN2	grey
PGM2	grey
PGM2L1	grey
PGP	grey
PGRMC1	grey
PHACTR2	grey
PHACTR4	grey
PHAX	grey
PHC3	grey
PHF23	grey
PHIP	grey
PIH1D1	grey
PIP4K2A	grey
PLBD2	grey
PLD3	grey
PLEKHO2	grey
PLIN4	grey
PLXNA2	grey
PLXNB2	grey
PMM1	grey
PMPCB	grey
POLDIP3	grey
POLE3	grey
POLR2D	grey
POLR2J	grey
POLR2M	grey
POMP	grey
POU2F1	grey
PPFIA2	grey
PPIL4	grey
PPM1A	grey
PPM1L	grey
PPP1R14A	grey
PPP1R1A	grey
PPP1R1B	grey
PPP2CB	grey
PPP2R2A	grey
PPP3CA	grey
PPP5C	grey
PPP6R1	grey
PROM2	grey
PRPF3	grey
PRPF38B	grey
PRPS1	grey
PRUNE1	grey
PSAT1	grey
PSMA2	grey
PSMA3	grey
PSMA6	grey
PSMB1	grey
PSMB2	grey
PSMB4	grey
PSMB7	grey
PSMC2	grey
PSMD10	grey
PSMD4	grey
PSMD6	grey
PTBP3	grey
PTGFRN	grey
PTGIS	grey
PTGR1	grey
PTK7	grey
PTPRF	grey
PTPRN	grey
PTRF	grey
QSOX1	grey
RAB10	grey
RAB18	grey
RAB1B	grey
RAB35	grey
RAB3B	grey
RAB3C	grey
RAB5A	grey
RAB5C	grey
RAB6A	grey
RAB8A	grey
RAB8B	grey
RAC1	grey
RAD21	grey
RAI14	grey
RALB	grey
RALBP1	grey
RBAK	grey
RBBP4	grey
RBKS	grey
RBM15	grey
RBM3	grey
RBM4	grey
RBM42	grey
RBM5	grey
RBM6	grey
RBMX	grey
REEP3	grey
RELN	grey
RERE	grey
RGS10	grey
RGS19	grey
RHOB	grey
RHOT1	grey
RNASET2	grey
RNF126	grey
RNF17	grey
RNF181	grey
RNF220	grey
RNF40	grey
RPA2	grey
RPAP3	grey
RPL12	grey
RPL13	grey
RPL14	grey
RPL23	grey
RPL23A	grey
RPL27	grey
RPL27A	grey
RPL3	grey
RPL4	grey
RPL5	grey
RPL7	grey
RPL7A	grey
RPL8	grey
RPLP0	grey
RPS11	grey
RPS16	grey
RPS2	grey
RPS21	grey
RPS23	grey
RPS27L	grey
RPS28	grey
RPS3	grey
RPS3A	grey
RPS4Y1	grey
RPS6	grey
RPS7	grey
RPS8	grey
RPS9	grey
RRAS	grey
RSPH10B	grey
RTN4	grey
RUVBL2	grey
RWDD4A	grey
S100A1	grey
S100A11	grey
S100A2	grey
S100A4	grey
S100B	grey
Saa3	grey
SAP130	grey
SARS	grey
SASH1	grey
SAT2	grey
SCARA5	grey
SCIN	grey
SCLT1	grey
SCRIB	grey
SDCCAG3	grey
SDHA	grey
SDHAF2	grey
SEC63	grey
SEL1L	grey
SELENOS	grey
SEMA4C	grey
SENP7	grey
SEPT.2	grey
SEPT.4	grey
sept.8	grey
SERPINA3	grey
SERPINA3-3	grey
SERPINA3-7	grey
SERPINA3-8	grey
SERPINA5	grey
SERPINA6	grey
SERPINA7	grey
SERPINB5	grey
SEZ6	grey
SF1	grey
[truncated: 1,923 more rows]
